# Supplementary material for: New Pseudomonas infections drive Pf phage transmission in CF airways
Source: JCI Insight. 2025 Apr 22;10(11):e188146. doi: 10.1172/jci.insight.188146 (PMC12220970; doi:10.1172/jci.insight.188146)
Supplement: Supplemental table 1 [file jciinsight-10-188146-s162.xlsx]

## Sheet: table_S1
sample	patient	date
CPA0122	13	2021-04-08
CPA0139	73	2021-05-05
CPA0169	19	2021-06-17
CPA0197	97	2021-07-28
CPA0200	73	2021-08-04
CPA0340	73	2022-02-23
CPA0342	32	2022-02-21
CPA0386	29	2022-04-06
CPA0394	29	2022-04-06
CPA0417	73	2022-05-25
CPA0447	73	2022-07-20
CPA0478	19	2022-09-07
CPA0497	73	2022-10-19
CPA0501	97	2022-10-19
CPA0502	97	2022-10-19
CPA0540	97	2023-01-18
CPA0570	82	2023-02-22
CPA-20_S9	11	2020-07-16
CPA-29_S16	17	2020-08-09
CPA-79_S18	45	2020-12-22
CPA-8_S15	4	2020-06-23
CPA-95_S12	27	2021-02-09
CPA-98_S19	52	2021-02-10
CPA0001	1	2020-06-27
CPA0002	1	2020-06-27
CPA0006	4	2020-06-23
CPA0007	4	2020-06-23
CPA0010	4	2020-06-23
CPA0013	7	2020-06-26
CPA0014	8	2020-07-03
CPA0016	8	2020-07-03
CPA0018	9	2020-07-06
CPA0019	10	2020-07-09
CPA0023	13	2020-08-03
CPA0026	16	2020-08-13
CPA0027	17	2020-08-09
CPA0033	20	2020-08-13
CPA0034	21	2020-08-19
CPA0038	24	2020-08-20
CPA0040	17	2020-08-16
CPA0041	17	2020-08-16
CPA0042	26	2020-08-19
CPA0043	25	2020-08-20
CPA0047	27	2020-08-25
CPA0048	28	2020-08-27
CPA0049	29	2020-08-26
CPA0050	29	2020-08-26
CPA0052	31	2020-09-02
CPA0053	32	2020-08-31
CPA0054	32	2020-08-31
CPA0056	13	2020-09-08
CPA0057	34	2020-10-14
CPA0058	35	2020-10-12
CPA0060	37	2020-10-15
CPA0061	38	2020-10-26
CPA0062	21	2020-11-05
CPA0063	27	2020-11-18
CPA0066	27	2020-11-18
CPA0067	39	2020-11-19
CPA0074	42	2020-11-18
CPA0075	11	2020-11-17
CPA0078	7	2020-11-18
CPA0083	8	2021-01-07
CPA0084	8	2021-01-07
CPA0091	21	2021-01-20
CPA0156	25	2021-06-09
CPA0157	25	2021-06-09
CPA0158	50	2021-06-10
CPA0162	84	2021-06-17
CPA0163	84	2021-06-17
CPA0164	84	2021-06-17
CPA0178	16	2021-07-15
CPA0186	92	2021-07-13
CPA0187	92	2021-07-13
CPA0192	50	2021-07-19
CPA0193	94	2021-07-28
CPA0106	55	2021-03-15
CPA0117	16	2021-04-08
CPA0119	62	2021-04-08
CPA0120	62	2021-04-08
CPA0130	19	2021-04-22
CPA0135	31	2021-04-28
CPA0343	25	2022-03-03
CPA0480	25	2022-09-14
CPA0481	25	2022-09-14
CPA0390	52	2022-04-09
CPA0395	75	2022-04-27
CPA0339	64	2022-02-17
CPA0473	68	2022-08-25
CPA0487	80	2022-10-13
CPA0398	99	2022-04-28
CPA0488	128	2022-10-13
CPA0379	148	2022-03-31
CPA0385	151	2022-04-07
CPA0387	152	2022-04-14
CPA0393	154	2022-04-14
CPA0362	16	2022-03-17
CPA0397	92	2022-04-19
CPA0400	27	2022-05-03
CPA0401	84	2022-05-07
CPA0402	84	2022-05-07
CPA0410	94	2022-05-12
CPA0412	25	2022-05-11
CPA0413	25	2022-05-11
CPA0416	69	2022-05-26
CPA0424	85	2022-06-15
CPA0426	16	2022-06-16
CPA0430	50	2022-06-20
CPA0431	50	2022-06-20
CPA0432	55	2022-06-29
CPA0433	19	2022-06-29
CPA0434	159	2022-07-06
CPA0438	109	2022-07-13
CPA0444	94	2022-07-21
CPA0445	94	2022-07-21
CPA0450	105	2022-07-20
CPA0452	164	2022-08-01
CPA0453	62	2022-08-04
CPA0454	62	2022-08-04
CPA0457	50	2022-08-01
CPA0458	50	2022-08-01
CPA0460	20	2022-08-03
CPA0463	21	2022-08-10
CPA0464	166	2022-08-10
CPA0467	167	2022-08-17
CPA0475	29	2022-09-01
CPA0485	16	2022-10-14
CPA0486	125	2022-10-13
CPA0219	19	2021-08-19
CPA0224	110	2021-08-24
CPA0239	116	2021-09-08
CPA0244	25	2021-09-15
CPA0257	84	2021-09-29
CPA0258	84	2021-09-29
CPA0265	50	2021-10-04
CPA0267	62	2021-10-07
CPA0268	62	2021-10-07
CPA0271	126	2021-10-14
CPA0274	92	2021-10-19
CPA0276	94	2021-10-27
CPA0277	84	2021-10-27
CPA0280	16	2021-11-03
CPA0281	91	2021-11-10
CPA0284	27	2021-11-16
CPA0285	66	2021-11-18
CPA0286	106	2021-11-16
CPA0292	26	2021-12-02
CPA0300	129	2021-12-08
CPA0304	82	2021-12-16
CPA0309	25	2021-12-15
CPA0310	25	2021-12-15
CPA0311	25	2021-12-15
CPA0319	135	2022-01-06
CPA0322	27	2022-01-11
CPA0323	27	2022-01-11
CPA0329	62	2022-02-03
CPA0353	140	2022-03-03
CPA0359	26	2022-03-17
CPA0360	26	2022-03-17
CPA0361	16	2022-03-17
CPA0378	90	2022-03-24
CPA0392	19	2022-04-13
