# Supplementary material for: New Pseudomonas infections drive Pf phage transmission in CF airways
Source: JCI Insight. 2025 Apr 22;10(11):e188146. doi: 10.1172/jci.insight.188146 (PMC12220970; doi:10.1172/jci.insight.188146)
Supplement: Supporting data values [file jciinsight-10-188146-s163.xlsx]

## Sheet: fig_2A
sample	gene	coverage	cohort
CPA0122	PA0718	0	CA
CPA0139	PA0718	0	CA
CPA0169	PA0718	0	CA
CPA0197	PA0718	1	CA
CPA0200	PA0718	1	CA
CPA0340	PA0718	1	CA
CPA0342	PA0718	0	CA
CPA0386	PA0718	0	CA
CPA0394	PA0718	0	CA
CPA0417	PA0718	1	CA
CPA0447	PA0718	1	CA
CPA0478	PA0718	0	CA
CPA0497	PA0718	1	CA
CPA0501	PA0718	1	CA
CPA0502	PA0718	1	CA
CPA0540	PA0718	1	CA
CPA0570	PA0718	0	CA
CPA-20_S9	PA0718	0.938144	CA
CPA-29_S16	PA0718	1	CA
CPA-79_S18	PA0718	1	CA
CPA-8_S15	PA0718	0.938144	CA
CPA-95_S12	PA0718	0	CA
CPA-98_S19	PA0718	0	CA
CPA0001	PA0718	0.865979	CA
CPA0002	PA0718	0.865979	CA
CPA0006	PA0718	0.938144	CA
CPA0007	PA0718	0.938144	CA
CPA0010	PA0718	0.938144	CA
CPA0013	PA0718	0.938144	CA
CPA0014	PA0718	0	CA
CPA0016	PA0718	0	CA
CPA0018	PA0718	0	CA
CPA0019	PA0718	1	CA
CPA0023	PA0718	1	CA
CPA0026	PA0718	0.958763	CA
CPA0027	PA0718	1	CA
CPA0033	PA0718	1	CA
CPA0034	PA0718	1	CA
CPA0038	PA0718	1	CA
CPA0040	PA0718	1	CA
CPA0041	PA0718	1	CA
CPA0042	PA0718	0.865979	CA
CPA0043	PA0718	0	CA
CPA0047	PA0718	0	CA
CPA0048	PA0718	0	CA
CPA0049	PA0718	0	CA
CPA0050	PA0718	1	CA
CPA0052	PA0718	0	CA
CPA0053	PA0718	0.938144	CA
CPA0054	PA0718	0.938144	CA
CPA0056	PA0718	0	CA
CPA0057	PA0718	0	CA
CPA0058	PA0718	1	CA
CPA0060	PA0718	0.865979	CA
CPA0061	PA0718	1	CA
CPA0062	PA0718	1	CA
CPA0063	PA0718	0	CA
CPA0066	PA0718	0	CA
CPA0067	PA0718	1	CA
CPA0074	PA0718	0	CA
CPA0075	PA0718	0.938144	CA
CPA0078	PA0718	1	CA
CPA0083	PA0718	0	CA
CPA0084	PA0718	0	CA
CPA0091	PA0718	1	CA
CPA0156	PA0718	0	CA
CPA0157	PA0718	0	CA
CPA0158	PA0718	1	CA
CPA0162	PA0718	1	CA
CPA0163	PA0718	1	CA
CPA0164	PA0718	1	CA
CPA0178	PA0718	0.958763	CA
CPA0186	PA0718	1	CA
CPA0187	PA0718	1	CA
CPA0192	PA0718	1	CA
CPA0193	PA0718	1	CA
CPA0106	PA0718	0	CA
CPA0117	PA0718	0.958763	CA
CPA0119	PA0718	1	CA
CPA0120	PA0718	1	CA
CPA0130	PA0718	0	CA
CPA0135	PA0718	1	CA
CPA0343	PA0718	0	CA
CPA0480	PA0718	0	CA
CPA0481	PA0718	0	CA
CPA0390	PA0718	0	CA
CPA0395	PA0718	0	CA
CPA0339	PA0718	0	CA
CPA0473	PA0718	1	CA
CPA0487	PA0718	1	CA
CPA0398	PA0718	1	CA
CPA0488	PA0718	0	CA
CPA0379	PA0718	1	CA
CPA0385	PA0718	1	CA
CPA0387	PA0718	1	CA
CPA0393	PA0718	1	CA
CPA0362	PA0718	0.958763	CA
CPA0397	PA0718	1	CA
CPA0400	PA0718	0	CA
CPA0401	PA0718	0.958763	CA
CPA0402	PA0718	1	CA
CPA0410	PA0718	1	CA
CPA0412	PA0718	0	CA
CPA0413	PA0718	0	CA
CPA0416	PA0718	1	CA
CPA0424	PA0718	1	CA
CPA0426	PA0718	0.958763	CA
CPA0430	PA0718	1	CA
CPA0431	PA0718	1	CA
CPA0432	PA0718	0	CA
CPA0433	PA0718	0	CA
CPA0434	PA0718	0	CA
CPA0438	PA0718	0	CA
CPA0444	PA0718	1	CA
CPA0445	PA0718	1	CA
CPA0450	PA0718	1	CA
CPA0452	PA0718	1	CA
CPA0453	PA0718	1	CA
CPA0454	PA0718	1	CA
CPA0457	PA0718	1	CA
CPA0458	PA0718	1	CA
CPA0460	PA0718	0.945017	CA
CPA0463	PA0718	1	CA
CPA0464	PA0718	1	CA
CPA0467	PA0718	1	CA
CPA0475	PA0718	0	CA
CPA0485	PA0718	0.958763	CA
CPA0486	PA0718	0.865979	CA
CPA0219	PA0718	0	CA
CPA0224	PA0718	1	CA
CPA0239	PA0718	0.865979	CA
CPA0244	PA0718	0	CA
CPA0257	PA0718	1	CA
CPA0258	PA0718	1	CA
CPA0265	PA0718	1	CA
CPA0267	PA0718	1	CA
CPA0268	PA0718	1	CA
CPA0271	PA0718	1	CA
CPA0274	PA0718	1	CA
CPA0276	PA0718	1	CA
CPA0277	PA0718	1	CA
CPA0280	PA0718	0.958763	CA
CPA0281	PA0718	0	CA
CPA0284	PA0718	0	CA
CPA0285	PA0718	1	CA
CPA0286	PA0718	0	CA
CPA0292	PA0718	0.865979	CA
CPA0300	PA0718	1	CA
CPA0304	PA0718	1	CA
CPA0309	PA0718	0	CA
CPA0310	PA0718	0	CA
CPA0311	PA0718	0	CA
CPA0319	PA0718	0	CA
CPA0322	PA0718	0.718213	CA
CPA0323	PA0718	0	CA
CPA0329	PA0718	1	CA
CPA0353	PA0718	1	CA
CPA0359	PA0718	0.865979	CA
CPA0360	PA0718	0.865979	CA
CPA0361	PA0718	0.958763	CA
CPA0378	PA0718	1	CA
CPA0392	PA0718	0	CA
CPA0122	PA0719	0	CA
CPA0139	PA0719	0	CA
CPA0169	PA0719	0	CA
CPA0197	PA0719	1	CA
CPA0200	PA0719	1	CA
CPA0340	PA0719	1	CA
CPA0342	PA0719	0	CA
CPA0386	PA0719	0	CA
CPA0394	PA0719	0	CA
CPA0417	PA0719	1	CA
CPA0447	PA0719	1	CA
CPA0478	PA0719	0	CA
CPA0497	PA0719	1	CA
CPA0501	PA0719	1	CA
CPA0502	PA0719	1	CA
CPA0540	PA0719	1	CA
CPA0570	PA0719	0	CA
CPA-20_S9	PA0719	1	CA
CPA-29_S16	PA0719	1	CA
CPA-79_S18	PA0719	1	CA
CPA-8_S15	PA0719	1	CA
CPA-95_S12	PA0719	0	CA
CPA-98_S19	PA0719	0	CA
CPA0001	PA0719	1	CA
CPA0002	PA0719	1	CA
CPA0006	PA0719	1	CA
CPA0007	PA0719	1	CA
CPA0010	PA0719	1	CA
CPA0013	PA0719	1	CA
CPA0014	PA0719	0	CA
CPA0016	PA0719	0	CA
CPA0018	PA0719	0	CA
CPA0019	PA0719	1	CA
CPA0023	PA0719	1	CA
CPA0026	PA0719	1	CA
CPA0027	PA0719	1	CA
CPA0033	PA0719	1	CA
CPA0034	PA0719	1	CA
CPA0038	PA0719	1	CA
CPA0040	PA0719	1	CA
CPA0041	PA0719	1	CA
CPA0042	PA0719	0.997355	CA
CPA0043	PA0719	0	CA
CPA0047	PA0719	0	CA
CPA0048	PA0719	0	CA
CPA0049	PA0719	0	CA
CPA0050	PA0719	1	CA
CPA0052	PA0719	0	CA
CPA0053	PA0719	1	CA
CPA0054	PA0719	1	CA
CPA0056	PA0719	0	CA
CPA0057	PA0719	0	CA
CPA0058	PA0719	1	CA
CPA0060	PA0719	1	CA
CPA0061	PA0719	1	CA
CPA0062	PA0719	1	CA
CPA0063	PA0719	0	CA
CPA0066	PA0719	0	CA
CPA0067	PA0719	1	CA
CPA0074	PA0719	0	CA
CPA0075	PA0719	1	CA
CPA0078	PA0719	1	CA
CPA0083	PA0719	0	CA
CPA0084	PA0719	0	CA
CPA0091	PA0719	1	CA
CPA0156	PA0719	0	CA
CPA0157	PA0719	0	CA
CPA0158	PA0719	1	CA
CPA0162	PA0719	1	CA
CPA0163	PA0719	1	CA
CPA0164	PA0719	1	CA
CPA0178	PA0719	1	CA
CPA0186	PA0719	1	CA
CPA0187	PA0719	1	CA
CPA0192	PA0719	1	CA
CPA0193	PA0719	1	CA
CPA0106	PA0719	0	CA
CPA0117	PA0719	1	CA
CPA0119	PA0719	1	CA
CPA0120	PA0719	1	CA
CPA0130	PA0719	0	CA
CPA0135	PA0719	1	CA
CPA0343	PA0719	0	CA
CPA0480	PA0719	0	CA
CPA0481	PA0719	0	CA
CPA0390	PA0719	0	CA
CPA0395	PA0719	0	CA
CPA0339	PA0719	0	CA
CPA0473	PA0719	1	CA
CPA0487	PA0719	1	CA
CPA0398	PA0719	1	CA
CPA0488	PA0719	0	CA
CPA0379	PA0719	1	CA
CPA0385	PA0719	1	CA
CPA0387	PA0719	1	CA
CPA0393	PA0719	1	CA
CPA0362	PA0719	1	CA
CPA0397	PA0719	1	CA
CPA0400	PA0719	0	CA
CPA0401	PA0719	1	CA
CPA0402	PA0719	1	CA
CPA0410	PA0719	1	CA
CPA0412	PA0719	0	CA
CPA0413	PA0719	0	CA
CPA0416	PA0719	1	CA
CPA0424	PA0719	1	CA
CPA0426	PA0719	1	CA
CPA0430	PA0719	1	CA
CPA0431	PA0719	1	CA
CPA0432	PA0719	0	CA
CPA0433	PA0719	0	CA
CPA0434	PA0719	0	CA
CPA0438	PA0719	0	CA
CPA0444	PA0719	1	CA
CPA0445	PA0719	1	CA
CPA0450	PA0719	1	CA
CPA0452	PA0719	1	CA
CPA0453	PA0719	1	CA
CPA0454	PA0719	1	CA
CPA0457	PA0719	1	CA
CPA0458	PA0719	1	CA
CPA0460	PA0719	1	CA
CPA0463	PA0719	1	CA
CPA0464	PA0719	1	CA
CPA0467	PA0719	1	CA
CPA0475	PA0719	0	CA
CPA0485	PA0719	1	CA
CPA0486	PA0719	1	CA
CPA0219	PA0719	0	CA
CPA0224	PA0719	1	CA
CPA0239	PA0719	1	CA
CPA0244	PA0719	0	CA
CPA0257	PA0719	1	CA
CPA0258	PA0719	1	CA
CPA0265	PA0719	1	CA
CPA0267	PA0719	1	CA
CPA0268	PA0719	1	CA
CPA0271	PA0719	1	CA
CPA0274	PA0719	1	CA
CPA0276	PA0719	1	CA
CPA0277	PA0719	1	CA
CPA0280	PA0719	1	CA
CPA0281	PA0719	0	CA
CPA0284	PA0719	0	CA
CPA0285	PA0719	1	CA
CPA0286	PA0719	0	CA
CPA0292	PA0719	0.997355	CA
CPA0300	PA0719	1	CA
CPA0304	PA0719	1	CA
CPA0309	PA0719	0	CA
CPA0310	PA0719	0	CA
CPA0311	PA0719	0	CA
CPA0319	PA0719	0	CA
CPA0322	PA0719	0.10582	CA
CPA0323	PA0719	0	CA
CPA0329	PA0719	1	CA
CPA0353	PA0719	1	CA
CPA0359	PA0719	0.997355	CA
CPA0360	PA0719	0.997355	CA
CPA0361	PA0719	1	CA
CPA0378	PA0719	1	CA
CPA0392	PA0719	0	CA
CPA0122	PA0720	0	CA
CPA0139	PA0720	0	CA
CPA0169	PA0720	0	CA
CPA0197	PA0720	1	CA
CPA0200	PA0720	1	CA
CPA0340	PA0720	1	CA
CPA0342	PA0720	0	CA
CPA0386	PA0720	0	CA
CPA0394	PA0720	0	CA
CPA0417	PA0720	1	CA
CPA0447	PA0720	1	CA
CPA0478	PA0720	0	CA
CPA0497	PA0720	1	CA
CPA0501	PA0720	1	CA
CPA0502	PA0720	1	CA
CPA0540	PA0720	1	CA
CPA0570	PA0720	0	CA
CPA-20_S9	PA0720	1	CA
CPA-29_S16	PA0720	1	CA
CPA-79_S18	PA0720	1	CA
CPA-8_S15	PA0720	1	CA
CPA-95_S12	PA0720	0	CA
CPA-98_S19	PA0720	0	CA
CPA0001	PA0720	1	CA
CPA0002	PA0720	1	CA
CPA0006	PA0720	1	CA
CPA0007	PA0720	1	CA
CPA0010	PA0720	1	CA
CPA0013	PA0720	1	CA
CPA0014	PA0720	0	CA
CPA0016	PA0720	0	CA
CPA0018	PA0720	0	CA
CPA0019	PA0720	1	CA
CPA0023	PA0720	1	CA
CPA0026	PA0720	1	CA
CPA0027	PA0720	1	CA
CPA0033	PA0720	1	CA
CPA0034	PA0720	1	CA
CPA0038	PA0720	1	CA
CPA0040	PA0720	1	CA
CPA0041	PA0720	1	CA
CPA0042	PA0720	1	CA
CPA0043	PA0720	0	CA
CPA0047	PA0720	0	CA
CPA0048	PA0720	0	CA
CPA0049	PA0720	0	CA
CPA0050	PA0720	1	CA
CPA0052	PA0720	0	CA
CPA0053	PA0720	1	CA
CPA0054	PA0720	1	CA
CPA0056	PA0720	0	CA
CPA0057	PA0720	0	CA
CPA0058	PA0720	1	CA
CPA0060	PA0720	1	CA
CPA0061	PA0720	1	CA
CPA0062	PA0720	1	CA
CPA0063	PA0720	0	CA
CPA0066	PA0720	0	CA
CPA0067	PA0720	1	CA
CPA0074	PA0720	0	CA
CPA0075	PA0720	1	CA
CPA0078	PA0720	1	CA
CPA0083	PA0720	0	CA
CPA0084	PA0720	0	CA
CPA0091	PA0720	1	CA
CPA0156	PA0720	0	CA
CPA0157	PA0720	0	CA
CPA0158	PA0720	1	CA
CPA0162	PA0720	1	CA
CPA0163	PA0720	1	CA
CPA0164	PA0720	1	CA
CPA0178	PA0720	1	CA
CPA0186	PA0720	1	CA
CPA0187	PA0720	1	CA
CPA0192	PA0720	1	CA
CPA0193	PA0720	1	CA
CPA0106	PA0720	0	CA
CPA0117	PA0720	1	CA
CPA0119	PA0720	1	CA
CPA0120	PA0720	1	CA
CPA0130	PA0720	0	CA
CPA0135	PA0720	1	CA
CPA0343	PA0720	0	CA
CPA0480	PA0720	0	CA
CPA0481	PA0720	0	CA
CPA0390	PA0720	0	CA
CPA0395	PA0720	0	CA
CPA0339	PA0720	0	CA
CPA0473	PA0720	1	CA
CPA0487	PA0720	1	CA
CPA0398	PA0720	1	CA
CPA0488	PA0720	0	CA
CPA0379	PA0720	1	CA
CPA0385	PA0720	1	CA
CPA0387	PA0720	1	CA
CPA0393	PA0720	1	CA
CPA0362	PA0720	1	CA
CPA0397	PA0720	1	CA
CPA0400	PA0720	0	CA
CPA0401	PA0720	1	CA
CPA0402	PA0720	1	CA
CPA0410	PA0720	1	CA
CPA0412	PA0720	0	CA
CPA0413	PA0720	0	CA
CPA0416	PA0720	1	CA
CPA0424	PA0720	1	CA
CPA0426	PA0720	1	CA
CPA0430	PA0720	1	CA
CPA0431	PA0720	1	CA
CPA0432	PA0720	0	CA
CPA0433	PA0720	0	CA
CPA0434	PA0720	0	CA
CPA0438	PA0720	0	CA
CPA0444	PA0720	1	CA
CPA0445	PA0720	1	CA
CPA0450	PA0720	1	CA
CPA0452	PA0720	1	CA
CPA0453	PA0720	1	CA
CPA0454	PA0720	1	CA
CPA0457	PA0720	1	CA
CPA0458	PA0720	1	CA
CPA0460	PA0720	1	CA
CPA0463	PA0720	1	CA
CPA0464	PA0720	1	CA
CPA0467	PA0720	1	CA
CPA0475	PA0720	0	CA
CPA0485	PA0720	1	CA
CPA0486	PA0720	1	CA
CPA0219	PA0720	0	CA
CPA0224	PA0720	1	CA
CPA0239	PA0720	1	CA
CPA0244	PA0720	0	CA
CPA0257	PA0720	1	CA
CPA0258	PA0720	1	CA
CPA0265	PA0720	1	CA
CPA0267	PA0720	1	CA
CPA0268	PA0720	1	CA
CPA0271	PA0720	1	CA
CPA0274	PA0720	1	CA
CPA0276	PA0720	1	CA
CPA0277	PA0720	1	CA
CPA0280	PA0720	1	CA
CPA0281	PA0720	0	CA
CPA0284	PA0720	0	CA
CPA0285	PA0720	1	CA
CPA0286	PA0720	0	CA
CPA0292	PA0720	1	CA
CPA0300	PA0720	1	CA
CPA0304	PA0720	1	CA
CPA0309	PA0720	0	CA
CPA0310	PA0720	0	CA
CPA0311	PA0720	0	CA
CPA0319	PA0720	0	CA
CPA0322	PA0720	0	CA
CPA0323	PA0720	0	CA
CPA0329	PA0720	1	CA
CPA0353	PA0720	1	CA
CPA0359	PA0720	1	CA
CPA0360	PA0720	1	CA
CPA0361	PA0720	1	CA
CPA0378	PA0720	1	CA
CPA0392	PA0720	0	CA
CPA0122	PA0721	0	CA
CPA0139	PA0721	0	CA
CPA0169	PA0721	0	CA
CPA0197	PA0721	1	CA
CPA0200	PA0721	1	CA
CPA0340	PA0721	1	CA
CPA0342	PA0721	0	CA
CPA0386	PA0721	0	CA
CPA0394	PA0721	0	CA
CPA0417	PA0721	1	CA
CPA0447	PA0721	1	CA
CPA0478	PA0721	0	CA
CPA0497	PA0721	1	CA
CPA0501	PA0721	1	CA
CPA0502	PA0721	1	CA
CPA0540	PA0721	1	CA
CPA0570	PA0721	0	CA
CPA-20_S9	PA0721	1	CA
CPA-29_S16	PA0721	1	CA
CPA-79_S18	PA0721	1	CA
CPA-8_S15	PA0721	1	CA
CPA-95_S12	PA0721	0	CA
CPA-98_S19	PA0721	0	CA
CPA0001	PA0721	1	CA
CPA0002	PA0721	1	CA
CPA0006	PA0721	1	CA
CPA0007	PA0721	1	CA
CPA0010	PA0721	1	CA
CPA0013	PA0721	1	CA
CPA0014	PA0721	0	CA
CPA0016	PA0721	0	CA
CPA0018	PA0721	0	CA
CPA0019	PA0721	1	CA
CPA0023	PA0721	1	CA
CPA0026	PA0721	1	CA
CPA0027	PA0721	1	CA
CPA0033	PA0721	1	CA
CPA0034	PA0721	1	CA
CPA0038	PA0721	1	CA
CPA0040	PA0721	1	CA
CPA0041	PA0721	1	CA
CPA0042	PA0721	1	CA
CPA0043	PA0721	0	CA
CPA0047	PA0721	0	CA
CPA0048	PA0721	0	CA
CPA0049	PA0721	0	CA
CPA0050	PA0721	1	CA
CPA0052	PA0721	0	CA
CPA0053	PA0721	1	CA
CPA0054	PA0721	1	CA
CPA0056	PA0721	0	CA
CPA0057	PA0721	0	CA
CPA0058	PA0721	1	CA
CPA0060	PA0721	1	CA
CPA0061	PA0721	1	CA
CPA0062	PA0721	1	CA
CPA0063	PA0721	0	CA
CPA0066	PA0721	0	CA
CPA0067	PA0721	1	CA
CPA0074	PA0721	0	CA
CPA0075	PA0721	1	CA
CPA0078	PA0721	1	CA
CPA0083	PA0721	0	CA
CPA0084	PA0721	0	CA
CPA0091	PA0721	1	CA
CPA0156	PA0721	0	CA
CPA0157	PA0721	0	CA
CPA0158	PA0721	1	CA
CPA0162	PA0721	1	CA
CPA0163	PA0721	1	CA
CPA0164	PA0721	1	CA
CPA0178	PA0721	1	CA
CPA0186	PA0721	1	CA
CPA0187	PA0721	1	CA
CPA0192	PA0721	1	CA
CPA0193	PA0721	1	CA
CPA0106	PA0721	0	CA
CPA0117	PA0721	1	CA
CPA0119	PA0721	1	CA
CPA0120	PA0721	1	CA
CPA0130	PA0721	0	CA
CPA0135	PA0721	1	CA
CPA0343	PA0721	0	CA
CPA0480	PA0721	0	CA
CPA0481	PA0721	0	CA
CPA0390	PA0721	0	CA
CPA0395	PA0721	0	CA
CPA0339	PA0721	0	CA
CPA0473	PA0721	1	CA
CPA0487	PA0721	1	CA
CPA0398	PA0721	1	CA
CPA0488	PA0721	0	CA
CPA0379	PA0721	1	CA
CPA0385	PA0721	1	CA
CPA0387	PA0721	1	CA
CPA0393	PA0721	1	CA
CPA0362	PA0721	1	CA
CPA0397	PA0721	1	CA
CPA0400	PA0721	0	CA
CPA0401	PA0721	1	CA
CPA0402	PA0721	1	CA
CPA0410	PA0721	1	CA
CPA0412	PA0721	0	CA
CPA0413	PA0721	0	CA
CPA0416	PA0721	1	CA
CPA0424	PA0721	1	CA
CPA0426	PA0721	1	CA
CPA0430	PA0721	1	CA
CPA0431	PA0721	1	CA
CPA0432	PA0721	0	CA
CPA0433	PA0721	0	CA
CPA0434	PA0721	0	CA
CPA0438	PA0721	0	CA
CPA0444	PA0721	1	CA
CPA0445	PA0721	1	CA
CPA0450	PA0721	1	CA
CPA0452	PA0721	1	CA
CPA0453	PA0721	1	CA
CPA0454	PA0721	1	CA
CPA0457	PA0721	1	CA
CPA0458	PA0721	1	CA
CPA0460	PA0721	1	CA
CPA0463	PA0721	1	CA
CPA0464	PA0721	1	CA
CPA0467	PA0721	1	CA
CPA0475	PA0721	0	CA
CPA0485	PA0721	1	CA
CPA0486	PA0721	1	CA
CPA0219	PA0721	0	CA
CPA0224	PA0721	1	CA
CPA0239	PA0721	1	CA
CPA0244	PA0721	0	CA
CPA0257	PA0721	1	CA
CPA0258	PA0721	1	CA
CPA0265	PA0721	1	CA
CPA0267	PA0721	1	CA
CPA0268	PA0721	1	CA
CPA0271	PA0721	1	CA
CPA0274	PA0721	1	CA
CPA0276	PA0721	1	CA
CPA0277	PA0721	1	CA
CPA0280	PA0721	1	CA
CPA0281	PA0721	0	CA
CPA0284	PA0721	0	CA
CPA0285	PA0721	1	CA
CPA0286	PA0721	0	CA
CPA0292	PA0721	1	CA
CPA0300	PA0721	1	CA
CPA0304	PA0721	1	CA
CPA0309	PA0721	0	CA
CPA0310	PA0721	0	CA
CPA0311	PA0721	0	CA
CPA0319	PA0721	0	CA
CPA0322	PA0721	0	CA
CPA0323	PA0721	0	CA
CPA0329	PA0721	1	CA
CPA0353	PA0721	1	CA
CPA0359	PA0721	1	CA
CPA0360	PA0721	1	CA
CPA0361	PA0721	1	CA
CPA0378	PA0721	1	CA
CPA0392	PA0721	0	CA
CPA0122	PA0727	0	CA
CPA0139	PA0727	0	CA
CPA0169	PA0727	0	CA
CPA0197	PA0727	0.924543	CA
CPA0200	PA0727	1	CA
CPA0340	PA0727	1	CA
CPA0342	PA0727	0.212652	CA
CPA0386	PA0727	0	CA
CPA0394	PA0727	0	CA
CPA0417	PA0727	1	CA
CPA0447	PA0727	1	CA
CPA0478	PA0727	0	CA
CPA0497	PA0727	1	CA
CPA0501	PA0727	0.909299	CA
CPA0502	PA0727	0.909299	CA
CPA0540	PA0727	1	CA
CPA0570	PA0727	0	CA
CPA-20_S9	PA0727	0.897866	CA
CPA-29_S16	PA0727	1	CA
CPA-79_S18	PA0727	1	CA
CPA-8_S15	PA0727	1	CA
CPA-95_S12	PA0727	0	CA
CPA-98_S19	PA0727	0	CA
CPA0001	PA0727	0.895579	CA
CPA0002	PA0727	0.895579	CA
CPA0006	PA0727	1	CA
CPA0007	PA0727	1	CA
CPA0010	PA0727	1	CA
CPA0013	PA0727	0.897866	CA
CPA0014	PA0727	0	CA
CPA0016	PA0727	0	CA
CPA0018	PA0727	0	CA
CPA0019	PA0727	0.895579	CA
CPA0023	PA0727	1	CA
CPA0026	PA0727	1	CA
CPA0027	PA0727	1	CA
CPA0033	PA0727	0.907012	CA
CPA0034	PA0727	0.900152	CA
CPA0038	PA0727	1	CA
CPA0040	PA0727	1	CA
CPA0041	PA0727	1	CA
CPA0042	PA0727	1	CA
CPA0043	PA0727	0	CA
CPA0047	PA0727	0	CA
CPA0048	PA0727	0	CA
CPA0049	PA0727	0	CA
CPA0050	PA0727	0.900152	CA
CPA0052	PA0727	0	CA
CPA0053	PA0727	0.924543	CA
CPA0054	PA0727	0.924543	CA
CPA0056	PA0727	0	CA
CPA0057	PA0727	0	CA
CPA0058	PA0727	1	CA
CPA0060	PA0727	0.895579	CA
CPA0061	PA0727	1	CA
CPA0062	PA0727	1	CA
CPA0063	PA0727	0	CA
CPA0066	PA0727	0	CA
CPA0067	PA0727	1	CA
CPA0074	PA0727	0	CA
CPA0075	PA0727	0.897866	CA
CPA0078	PA0727	0.924543	CA
CPA0083	PA0727	0	CA
CPA0084	PA0727	0	CA
CPA0091	PA0727	1	CA
CPA0156	PA0727	0	CA
CPA0157	PA0727	0	CA
CPA0158	PA0727	0.900152	CA
CPA0162	PA0727	0.924543	CA
CPA0163	PA0727	0.924543	CA
CPA0164	PA0727	0.924543	CA
CPA0178	PA0727	1	CA
CPA0186	PA0727	0.895579	CA
CPA0187	PA0727	0.895579	CA
CPA0192	PA0727	0.900152	CA
CPA0193	PA0727	0.924543	CA
CPA0106	PA0727	0	CA
CPA0117	PA0727	1	CA
CPA0119	PA0727	1	CA
CPA0120	PA0727	1	CA
CPA0130	PA0727	0	CA
CPA0135	PA0727	0.897866	CA
CPA0343	PA0727	0	CA
CPA0480	PA0727	0	CA
CPA0481	PA0727	0	CA
CPA0390	PA0727	0	CA
CPA0395	PA0727	0.897866	CA
CPA0339	PA0727	0	CA
CPA0473	PA0727	0.897866	CA
CPA0487	PA0727	1	CA
CPA0398	PA0727	0.924543	CA
CPA0488	PA0727	0	CA
CPA0379	PA0727	0.895579	CA
CPA0385	PA0727	1	CA
CPA0387	PA0727	1	CA
CPA0393	PA0727	1	CA
CPA0362	PA0727	1	CA
CPA0397	PA0727	0.895579	CA
CPA0400	PA0727	0	CA
CPA0401	PA0727	0.895579	CA
CPA0402	PA0727	0.897866	CA
CPA0410	PA0727	0.924543	CA
CPA0412	PA0727	0	CA
CPA0413	PA0727	0	CA
CPA0416	PA0727	0.897866	CA
CPA0424	PA0727	0.924543	CA
CPA0426	PA0727	1	CA
CPA0430	PA0727	0.900152	CA
CPA0431	PA0727	0.900152	CA
CPA0432	PA0727	0	CA
CPA0433	PA0727	0	CA
CPA0434	PA0727	0	CA
CPA0438	PA0727	0	CA
CPA0444	PA0727	0.924543	CA
CPA0445	PA0727	0.924543	CA
CPA0450	PA0727	1	CA
CPA0452	PA0727	1	CA
CPA0453	PA0727	1	CA
CPA0454	PA0727	0.897866	CA
CPA0457	PA0727	0.900152	CA
CPA0458	PA0727	0.895579	CA
CPA0460	PA0727	1	CA
CPA0463	PA0727	1	CA
CPA0464	PA0727	0.914634	CA
CPA0467	PA0727	0	CA
CPA0475	PA0727	0	CA
CPA0485	PA0727	1	CA
CPA0486	PA0727	1	CA
CPA0219	PA0727	0	CA
CPA0224	PA0727	1	CA
CPA0239	PA0727	0.924543	CA
CPA0244	PA0727	0	CA
CPA0257	PA0727	0.897866	CA
CPA0258	PA0727	1	CA
CPA0265	PA0727	0.900152	CA
CPA0267	PA0727	1	CA
CPA0268	PA0727	0.895579	CA
CPA0271	PA0727	1	CA
CPA0274	PA0727	0.895579	CA
CPA0276	PA0727	0.924543	CA
CPA0277	PA0727	0.897866	CA
CPA0280	PA0727	1	CA
CPA0281	PA0727	0	CA
CPA0284	PA0727	0	CA
CPA0285	PA0727	1	CA
CPA0286	PA0727	0	CA
CPA0292	PA0727	1	CA
CPA0300	PA0727	1	CA
CPA0304	PA0727	1	CA
CPA0309	PA0727	0	CA
CPA0310	PA0727	0	CA
CPA0311	PA0727	0	CA
CPA0319	PA0727	0	CA
CPA0322	PA0727	0	CA
CPA0323	PA0727	0	CA
CPA0329	PA0727	1	CA
CPA0353	PA0727	0.900152	CA
CPA0359	PA0727	1	CA
CPA0360	PA0727	1	CA
CPA0361	PA0727	1	CA
CPA0378	PA0727	1	CA
CPA0392	PA0727	0	CA
236_01112007_DK53-0_scaffolds	PA0718	1	DK
236_01112007_DK53-1_scaffolds	PA0718	0	DK
236_01302007_DK15-0_scaffolds	PA0718	1	DK
236_02242011_DK15-2_scaffolds	PA0718	1	DK
236_02242011_DK53-0_scaffolds	PA0718	0	DK
236_02242011_DK53-1_scaffolds	PA0718	0	DK
236_03262009_DK01-0_scaffolds	PA0718	1	DK
236_05012006_DK01-0_scaffolds	PA0718	1	DK
236_05302012_DK01-0_scaffolds	PA0718	0	DK
236_05302012_DK53-0_scaffolds	PA0718	0	DK
236_06022010_DK01-0_scaffolds	PA0718	1	DK
236_06022010_DK53-0_scaffolds	PA0718	0	DK
236_06122007_DK01-0_scaffolds	PA0718	1	DK
236_06122007_DK53-0_scaffolds	PA0718	0	DK
236_06282005_DK53-0_scaffolds	PA0718	0	DK
236_08292006_DK01-0_scaffolds	PA0718	1	DK
236_08292006_DK15-0_scaffolds	PA0718	1	DK
236_08292006_DK53-0_scaffolds	PA0718	0	DK
236_09032010_DK15-0_scaffolds	PA0718	1	DK
236_09032010_DK53-0_scaffolds	PA0718	0	DK
236_09282011_DK01-0_scaffolds	PA0718	1	DK
236_09282011_DK53-0_scaffolds	PA0718	0	DK
236_10202008_DK01-0_scaffolds	PA0718	1	DK
236_10302007_DK01-0_scaffolds	PA0718	1	DK
236_11012010_DK01-0_scaffolds	PA0718	1	DK
236_11012010_DK53-0_scaffolds	PA0718	0	DK
341_01312007_DK19-0_scaffolds	PA0718	1	DK
341_02072008_DK19-0_scaffolds	PA0718	1	DK
341_02072008_DK19-1_scaffolds	PA0718	1	DK
341_02262009_DK19-0_scaffolds	PA0718	1	DK
341_03182011_DK02-0_scaffolds	PA0718	0	DK
341_03182011_DK20-0_scaffolds	PA0718	1	DK
341_03282012_DK19-0_scaffolds	PA0718	1	DK
341_03282012_DK19-1_scaffolds	PA0718	1	DK
341_03282012_DK19-2_scaffolds	PA0718	1	DK
341_05252010_DK19-0_scaffolds	PA0718	1	DK
341_05252010_DK19-1_scaffolds	PA0718	1	DK
341_05252010_DK19-2_scaffolds	PA0718	1	DK
341_05252010_DK19-3_scaffolds	PA0718	1	DK
341_05252010_DK19-4_scaffolds	PA0718	1	DK
341_05252010_DK19-5_scaffolds	PA0718	1	DK
341_07042006_DK19-0_scaffolds	PA0718	1	DK
341_07042007_DK19-0_scaffolds	PA0718	1	DK
341_07042007_DK19-1_scaffolds	PA0718	1	DK
341_08062012_DK19-0_scaffolds	PA0718	1	DK
341_08062012_DK19-1_scaffolds	PA0718	1	DK
341_08062012_DK19-2_scaffolds	PA0718	1	DK
341_08202007_DK19-0_scaffolds	PA0718	1	DK
341_09102008_DK19-0_scaffolds	PA0718	1	DK
341_09102008_DK19-1_scaffolds	PA0718	1	DK
341_09102008_DK19-2_scaffolds	PA0718	1	DK
341_10292009_DK19-0_scaffolds	PA0718	1	DK
341_11182010_DK19-0_scaffolds	PA0718	1	DK
382_02012010_DK32-0_scaffolds	PA0718	1	DK
382_02192007_DK32-0_scaffolds	PA0718	1	DK
382_04282008_DK32-0_scaffolds	PA0718	1	DK
382_06012010_DK32-0_scaffolds	PA0718	1	DK
382_06012010_DK32-1_scaffolds	PA0718	1	DK
382_06012011_DK32-0_scaffolds	PA0718	1	DK
382_06012011_DK32-1_scaffolds	PA0718	1	DK
382_06012011_DK32-2_scaffolds	PA0718	1	DK
382_06012011_DK32-3_scaffolds	PA0718	1	DK
382_07202009_DK32-0_scaffolds	PA0718	1	DK
382_08122008_DK32-0_scaffolds	PA0718	1	DK
382_08172011_DK32-0_scaffolds	PA0718	1	DK
382_08172011_DK32-1_scaffolds	PA0718	1	DK
382_08172012_DK32-0_scaffolds	PA0718	1	DK
382_08172012_DK32-1_scaffolds	PA0718	1	DK
382_08172012_DK32-2_scaffolds	PA0718	1	DK
382_09072009_DK32-0_scaffolds	PA0718	1	DK
382_09072009_DK32-1_scaffolds	PA0718	1	DK
392_04242012_DK26-0_scaffolds	PA0718	0	DK
392_05222012_DK26-0_scaffolds	PA0718	0	DK
392_07032012_DK26-0_scaffolds	PA0718	0	DK
392_08292012_DK26-0_scaffolds	PA0718	0	DK
392_11062012_DK26-0_scaffolds	PA0718	0	DK
392_11132012_DK26-0_scaffolds	PA0718	0	DK
392_11132012_DK26-1_scaffolds	PA0718	0	DK
392_12052012_DK26-0_scaffolds	PA0718	0	DK
392_12052012_DK26-1_scaffolds	PA0718	0	DK
398_03012010_DK36-0_scaffolds	PA0718	0.804124	DK
398_03152011_DK36-0_scaffolds	PA0718	0.804124	DK
398_03152011_DK36-1_scaffolds	PA0718	0.804124	DK
398_04222009_DK36-0_scaffolds	PA0718	0.804124	DK
398_07202010_DK36-0_scaffolds	PA0718	0.804124	DK
398_09062011_DK36-0_scaffolds	PA0718	0.804124	DK
398_09062011_DK36-1_scaffolds	PA0718	0.804124	DK
398_09152010_DK36-0_scaffolds	PA0718	0.804124	DK
398_09152010_DK36-1_scaffolds	PA0718	0.804124	DK
398_09152010_DK36-2_scaffolds	PA0718	0.804124	DK
398_10142010_DK36-0_scaffolds	PA0718	0.804124	DK
398_10262009_DK36-0_scaffolds	PA0718	0.804124	DK
398_11072012_DK36-0_scaffolds	PA0718	0.804124	DK
398_11072012_DK36-1_scaffolds	PA0718	0.804124	DK
398_11282011_DK36-0_scaffolds	PA0718	0.804124	DK
398_11282011_DK36-1_scaffolds	PA0718	0.804124	DK
398_12202010_DK36-0_scaffolds	PA0718	0.804124	DK
405_01142010_DK13-0_scaffolds	PA0718	0.938144	DK
405_01162008_DK13-0_scaffolds	PA0718	0.938144	DK
405_04032008_DK13-0_scaffolds	PA0718	0.938144	DK
405_04032008_DK13-1_scaffolds	PA0718	0.938144	DK
405_04032008_DK13-2_scaffolds	PA0718	0.938144	DK
405_04032008_DK13-3_scaffolds	PA0718	0.938144	DK
405_05162012_DK13-0_scaffolds	PA0718	0.938144	DK
405_09162010_DK13-0_scaffolds	PA0718	0.938144	DK
405_10062010_DK13-0_scaffolds	PA0718	0.938144	DK
405_10062010_DK13-1_scaffolds	PA0718	0.938144	DK
405_10222007_DK13-0_scaffolds	PA0718	0.938144	DK
405_10222007_DK13-1_scaffolds	PA0718	0.938144	DK
405_11102005_DK13-0_scaffolds	PA0718	0.938144	DK
405_12052012_DK13-0_scaffolds	PA0718	0.938144	DK
405_12052012_DK13-1_scaffolds	PA0718	0.938144	DK
408_01022013_DK09-0_scaffolds	PA0718	0	DK
408_01022013_DK09-1_scaffolds	PA0718	0	DK
408_03052008_DK09-0_scaffolds	PA0718	0	DK
408_04292010_DK09-0_scaffolds	PA0718	0	DK
408_05082006_DK09-0_scaffolds	PA0718	0	DK
408_06222009_DK09-0_scaffolds	PA0718	0	DK
408_06222009_DK09-1_scaffolds	PA0718	0	DK
408_07012010_DK09-0_scaffolds	PA0718	0	DK
408_07012010_DK09-1_scaffolds	PA0718	0	DK
408_08122008_DK09-0_scaffolds	PA0718	0	DK
408_08122008_DK09-1_scaffolds	PA0718	0	DK
408_08242009_DK09-0_scaffolds	PA0718	0	DK
408_08292006_DK09-0_scaffolds	PA0718	0	DK
408_09182008_DK09-0_scaffolds	PA0718	0	DK
408_09182008_DK09-1_scaffolds	PA0718	0	DK
408_09182008_DK09-2_scaffolds	PA0718	0	DK
408_09182008_DK09-3_scaffolds	PA0718	0	DK
408_11062007_DK09-0_scaffolds	PA0718	0	DK
408_11062007_DK09-1_scaffolds	PA0718	0	DK
408_12152008_DK09-0_scaffolds	PA0718	0	DK
414_01222010_DK12-0_scaffolds	PA0718	0	DK
414_03312008_DK12-0_scaffolds	PA0718	0	DK
414_03312008_DK12-1_scaffolds	PA0718	0	DK
414_03312008_DK12-2_scaffolds	PA0718	0	DK
414_04042006_DK12-0_scaffolds	PA0718	0	DK
414_04142008_DK12-0_scaffolds	PA0718	0	DK
414_04172013_DK12-0_scaffolds	PA0718	0	DK
414_04202009_DK12-0_scaffolds	PA0718	0	DK
414_04202009_DK12-1_scaffolds	PA0718	0	DK
414_05142007_DK12-0_scaffolds	PA0718	0	DK
414_06122012_DK12-0_scaffolds	PA0718	0	DK
414_07052010_DK12-0_scaffolds	PA0718	0	DK
414_09222008_DK12-0_scaffolds	PA0718	0	DK
414_10112010_DK12-0_scaffolds	PA0718	0	DK
414_10282010_DK12-0_scaffolds	PA0718	0	DK
414_10282010_DK12-1_scaffolds	PA0718	0	DK
414_10282010_DK12-2_scaffolds	PA0718	0	DK
414_10282010_DK12-3_scaffolds	PA0718	0	DK
414_10292007_DK12-0_scaffolds	PA0718	0	DK
414_11292012_DK12-0_scaffolds	PA0718	0	DK
421_02232009_DK06-0_scaffolds	PA0718	1	DK
421_03072007_DK06-0_scaffolds	PA0718	1	DK
421_05042010_DK06-0_scaffolds	PA0718	1	DK
421_05042010_DK06-1_scaffolds	PA0718	1	DK
421_06042008_DK06-0_scaffolds	PA0718	1	DK
421_09022002_DK37-0_scaffolds	PA0718	1	DK
421_09062006_DK06-0_scaffolds	PA0718	1	DK
421_09062006_DK06-1_scaffolds	PA0718	1	DK
421_10042010_DK06-0_scaffolds	PA0718	1	DK
421_10042010_DK06-1_scaffolds	PA0718	1	DK
421_10052009_DK06-0_scaffolds	PA0718	1	DK
421_10102007_DK06-0_scaffolds	PA0718	1	DK
421_11062012_DK06-0_scaffolds	PA0718	1	DK
421_11062012_DK06-1_scaffolds	PA0718	1	DK
421_11062012_DK06-2_scaffolds	PA0718	1	DK
422_01122009_DK22-0_scaffolds	PA0718	1	DK
422_03022010_DK23-0_scaffolds	PA0718	1	DK
422_05232005_DK21-0_scaffolds	PA0718	0	DK
422_06132006_DK21-0_scaffolds	PA0718	0	DK
422_06132006_DK21-1_scaffolds	PA0718	0	DK
422_07262006_DK21-0_scaffolds	PA0718	0	DK
422_08082012_DK24-0_scaffolds	PA0718	1	DK
422_08082012_DK24-1_scaffolds	PA0718	1	DK
422_10082012_DK24-0_scaffolds	PA0718	1	DK
422_10082012_DK24-1_scaffolds	PA0718	1	DK
422_11082005_DK21-0_scaffolds	PA0718	0	DK
422_11192012_DK24-0_scaffolds	PA0718	1	DK
422_11192012_DK24-1_scaffolds	PA0718	1	DK
430_01102007_DK35-0_scaffolds	PA0718	1	DK
430_02092010_DK34-0_scaffolds	PA0718	1	DK
430_03012012_DK35-0_scaffolds	PA0718	1	DK
430_03132006_DK35-0_scaffolds	PA0718	1	DK
430_03202006_DK35-0_scaffolds	PA0718	1	DK
430_04242007_DK35-0_scaffolds	PA0718	1	DK
430_08072012_DK35-0_scaffolds	PA0718	1	DK
430_11082007_DK35-0_scaffolds	PA0718	1	DK
430_11082007_DK35-1_scaffolds	PA0718	1	DK
430_11082007_DK35-2_scaffolds	PA0718	1	DK
430_11082007_DK35-3_scaffolds	PA0718	1	DK
430_11082007_DK35-4_scaffolds	PA0718	1	DK
430_11082007_DK35-5_scaffolds	PA0718	1	DK
430_11082007_DK35-6_scaffolds	PA0718	1	DK
430_11082007_DK35-7_scaffolds	PA0718	1	DK
431_02092011_DK14-0_scaffolds	PA0718	1	DK
431_02102011_DK14-0_scaffolds	PA0718	1	DK
431_03132012_DK14-0_scaffolds	PA0718	1	DK
431_03132012_DK14-1_scaffolds	PA0718	1	DK
431_05112011_DK14-0_scaffolds	PA0718	1	DK
431_05112011_DK14-1_scaffolds	PA0718	1	DK
431_05112011_DK14-2_scaffolds	PA0718	1	DK
431_05112011_DK14-3_scaffolds	PA0718	1	DK
431_05192008_DK14-0_scaffolds	PA0718	1	DK
431_07062010_DK14-0_scaffolds	PA0718	1	DK
431_08302011_DK14-0_scaffolds	PA0718	1	DK
431_08302011_DK14-1_scaffolds	PA0718	1	DK
431_09102009_DK14-0_scaffolds	PA0718	1	DK
431_09122011_DK14-0_scaffolds	PA0718	1	DK
438_01232008_DK17-0_scaffolds	PA0718	1	DK
438_01232008_DK17-1_scaffolds	PA0718	1	DK
438_01232008_DK17-2_scaffolds	PA0718	1	DK
438_01232008_DK17-3_scaffolds	PA0718	1	DK
438_01292007_DK17-0_scaffolds	PA0718	1	DK
438_04052011_DK17-0_scaffolds	PA0718	1	DK
438_04052011_DK17-1_scaffolds	PA0718	1	DK
438_04052011_DK17-2_scaffolds	PA0718	1	DK
438_04052011_DK17-3_scaffolds	PA0718	1	DK
438_04052011_DK17-4_scaffolds	PA0718	1	DK
438_04052011_DK17-5_scaffolds	PA0718	1	DK
438_04052011_DK17-6_scaffolds	PA0718	1	DK
438_04052011_DK17-7_scaffolds	PA0718	1	DK
438_04052011_DK17-8_scaffolds	PA0718	1	DK
438_04182012_DK17-0_scaffolds	PA0718	1	DK
438_04182012_DK17-1_scaffolds	PA0718	1	DK
438_04182012_DK17-2_scaffolds	PA0718	1	DK
438_04182012_DK17-3_scaffolds	PA0718	1	DK
438_09052006_DK17-0_scaffolds	PA0718	1	DK
438_10212008_DK17-0_scaffolds	PA0718	1	DK
438_10222008_DK17-0_scaffolds	PA0718	1	DK
438_10222008_DK17-1_scaffolds	PA0718	1	DK
438_10222008_DK17-2_scaffolds	PA0718	1	DK
438_10222008_DK17-3_scaffolds	PA0718	1	DK
438_10222008_DK17-4_scaffolds	PA0718	1	DK
438_10222008_DK17-5_scaffolds	PA0718	1	DK
438_10222008_DK17-6_scaffolds	PA0718	1	DK
438_10222008_DK17-7_scaffolds	PA0718	1	DK
441_02142008_DK03-0_scaffolds	PA0718	0	DK
441_02142008_DK03-1_scaffolds	PA0718	0	DK
441_05032011_DK03-0_scaffolds	PA0718	0	DK
441_05032011_DK03-1_scaffolds	PA0718	0	DK
441_07022007_DK03-0_scaffolds	PA0718	0	DK
441_07022007_DK03-1_scaffolds	PA0718	0	DK
441_07022007_DK03-2_scaffolds	PA0718	0	DK
441_09272007_DK03-0_scaffolds	PA0718	0	DK
441_09302010_DK03-0_scaffolds	PA0718	0	DK
441_10092008_DK03-0_scaffolds	PA0718	0	DK
441_11192007_DK03-0_scaffolds	PA0718	0	DK
441_11192007_DK03-1_scaffolds	PA0718	0	DK
441_11192007_DK03-2_scaffolds	PA0718	0	DK
441_11192007_DK03-3_scaffolds	PA0718	0	DK
441_11242009_DK03-0_scaffolds	PA0718	0	DK
441_11242009_DK03-1_scaffolds	PA0718	0	DK
441_11242009_DK03-2_scaffolds	PA0718	0	DK
455_04262012_DK18-0_scaffolds	PA0718	0	DK
455_04262012_DK18-1_scaffolds	PA0718	0	DK
455_04262012_DK18-2_scaffolds	PA0718	0	DK
455_07122011_DK18-0_scaffolds	PA0718	0	DK
455_09122011_DK18-0_scaffolds	PA0718	0	DK
455_09122011_DK18-1_scaffolds	PA0718	0	DK
455_11062012_DK18-0_scaffolds	PA0718	0	DK
455_11102008_DK19-0_scaffolds	PA0718	1	DK
455_12012009_DK19-0_scaffolds	PA0718	1	DK
455_12172007_DK19-0_scaffolds	PA0718	1	DK
462_01052011_DK03-0_scaffolds	PA0718	0	DK
462_06162011_DK03-0_scaffolds	PA0718	0	DK
462_06162011_DK03-1_scaffolds	PA0718	0	DK
462_06162011_DK03-2_scaffolds	PA0718	0	DK
462_06162011_DK03-3_scaffolds	PA0718	0	DK
462_06162011_DK03-4_scaffolds	PA0718	0	DK
462_06212010_DK03-0_scaffolds	PA0718	0	DK
462_11092009_DK03-0_scaffolds	PA0718	0	DK
462_11152010_DK03-0_scaffolds	PA0718	0	DK
467_01262009_DK46-0_scaffolds	PA0718	0	DK
467_07022012_DK36-0_scaffolds	PA0718	0.804124	DK
467_08102006_DK30-0_scaffolds	PA0718	0	DK
467_08132008_DK46-0_scaffolds	PA0718	0	DK
467_09262011_DK36-0_scaffolds	PA0718	0.804124	DK
467_10232012_DK36-0_scaffolds	PA0718	0.804124	DK
467_12112012_DK36-0_scaffolds	PA0718	0.804124	DK
470_04282010_DK44-0_scaffolds	PA0718	0	DK
470_07262007_DK19-0_scaffolds	PA0718	1	DK
470_08112009_DK44-0_scaffolds	PA0718	0	DK
470_08312010_DK44-0_scaffolds	PA0718	0	DK
470_08312010_DK44-1_scaffolds	PA0718	0	DK
470_08312010_DK44-2_scaffolds	PA0718	0	DK
470_08312010_DK44-3_scaffolds	PA0718	0	DK
470_10062009_DK44-0_scaffolds	PA0718	0	DK
472_01162007_DK38-0_scaffolds	PA0718	0	DK
472_02072011_DK49-0_scaffolds	PA0718	1	DK
472_05182005_DK47-0_scaffolds	PA0718	0.938144	DK
472_06082009_DK19-0_scaffolds	PA0718	1	DK
472_08242010_DK48-0_scaffolds	PA0718	0.938144	DK
472_10232012_DK19-0_scaffolds	PA0718	1	DK
472_11022012_DK19-0_scaffolds	PA0718	1	DK
472_11022012_DK19-1_scaffolds	PA0718	1	DK
472_11022012_DK19-2_scaffolds	PA0718	1	DK
472_12162009_DK19-0_scaffolds	PA0718	1	DK
472_12162009_DK19-1_scaffolds	PA0718	1	DK
473_01172012_DK40-0_scaffolds	PA0718	0	DK
473_01172012_DK40-1_scaffolds	PA0718	0	DK
473_05072012_DK08-0_scaffolds	PA0718	1	DK
473_08082011_DK08-0_scaffolds	PA0718	1	DK
473_09272006_DK39-0_scaffolds	PA0718	0.865979	DK
473_10172012_DK08-0_scaffolds	PA0718	1	DK
473_10312011_DK08-0_scaffolds	PA0718	1	DK
476_01082008_DK41-0_scaffolds	PA0718	0	DK
476_01082008_DK41-1_scaffolds	PA0718	0	DK
476_01252011_DK41-0_scaffolds	PA0718	0	DK
476_01252011_DK41-1_scaffolds	PA0718	0	DK
476_03072012_DK41-0_scaffolds	PA0718	0	DK
476_03172010_DK41-0_scaffolds	PA0718	0	DK
476_05182009_DK41-0_scaffolds	PA0718	0	DK
476_05182009_DK41-1_scaffolds	PA0718	0	DK
476_05182009_DK41-2_scaffolds	PA0718	0	DK
476_05182009_DK41-3_scaffolds	PA0718	0	DK
476_05282008_DK41-0_scaffolds	PA0718	0	DK
476_05312010_DK41-0_scaffolds	PA0718	0	DK
476_07292005_DK40-0_scaffolds	PA0718	0	DK
476_08222012_DK41-0_scaffolds	PA0718	0	DK
476_08222012_DK41-1_scaffolds	PA0718	0	DK
476_08222012_DK41-2_scaffolds	PA0718	0	DK
476_08222012_DK41-3_scaffolds	PA0718	0	DK
476_10252011_DK41-0_scaffolds	PA0718	0	DK
476_10252011_DK41-1_scaffolds	PA0718	0	DK
477_02082010_DK36-0_scaffolds	PA0718	1	DK
477_03042009_DK06-0_scaffolds	PA0718	1	DK
477_03162010_DK36-0_scaffolds	PA0718	1	DK
477_03162010_DK36-1_scaffolds	PA0718	1	DK
477_03162010_DK36-2_scaffolds	PA0718	1	DK
477_03162010_DK36-3_scaffolds	PA0718	1	DK
477_03162010_DK36-4_scaffolds	PA0718	1	DK
477_04222008_DK36-0_scaffolds	PA0718	1	DK
477_06252007_DK36-0_scaffolds	PA0718	1	DK
477_06252007_DK36-1_scaffolds	PA0718	1	DK
477_07142009_DK36-0_scaffolds	PA0718	1	DK
477_08092011_DK52-0_scaffolds	PA0718	1	DK
477_10042011_DK52-0_scaffolds	PA0718	1	DK
477_11242008_DK36-0_scaffolds	PA0718	1	DK
477_11242008_DK36-1_scaffolds	PA0718	1	DK
488_01042011_DK08-0_scaffolds	PA0718	0.945017	DK
488_03072012_DK08-0_scaffolds	PA0718	0.945017	DK
488_05252011_DK08-0_scaffolds	PA0718	0.945017	DK
488_07032012_DK08-0_scaffolds	PA0718	0.945017	DK
488_09152010_DK08-0_scaffolds	PA0718	0.945017	DK
488_10102011_DK08-0_scaffolds	PA0718	0.945017	DK
488_10182010_DK08-0_scaffolds	PA0718	0.945017	DK
488_11092010_DK08-0_scaffolds	PA0718	0.945017	DK
488_11172010_DK08-0_scaffolds	PA0718	0.945017	DK
488_11172010_DK08-1_scaffolds	PA0718	0.945017	DK
496_03072012_DK27-0_scaffolds	PA0718	1	DK
496_03072012_DK29-0_scaffolds	PA0718	1	DK
496_03212006_DK28-0_scaffolds	PA0718	1	DK
496_03232010_DK29-0_scaffolds	PA0718	1	DK
496_03232010_DK29-1_scaffolds	PA0718	1	DK
496_05022005_DK27-0_scaffolds	PA0718	1	DK
496_05292007_DK29-0_scaffolds	PA0718	1	DK
496_05292007_DK30-0_scaffolds	PA0718	0	DK
496_06032008_DK29-0_scaffolds	PA0718	1	DK
496_06202011_DK29-0_scaffolds	PA0718	1	DK
496_06302010_DK29-0_scaffolds	PA0718	1	DK
496_06302010_DK29-1_scaffolds	PA0718	1	DK
496_07272009_DK27-0_scaffolds	PA0718	1	DK
496_07272009_DK29-0_scaffolds	PA0718	1	DK
496_10282011_DK29-0_scaffolds	PA0718	1	DK
496_11072005_DK27-0_scaffolds	PA0718	1	DK
496_11072005_DK27-1_scaffolds	PA0718	1	DK
496_11242004_DK27-0_scaffolds	PA0718	1	DK
496_11262010_DK29-0_scaffolds	PA0718	1	DK
496_12012008_DK29-0_scaffolds	PA0718	1	DK
496_12012008_DK29-1_scaffolds	PA0718	1	DK
496_12212006_DK27-0_scaffolds	PA0718	1	DK
496_12212006_DK27-1_scaffolds	PA0718	1	DK
499_03152006_DK06-0_scaffolds	PA0718	1	DK
499_03242006_DK06-0_scaffolds	PA0718	1	DK
499_03242006_DK06-1_scaffolds	PA0718	1	DK
499_07082009_DK50-0_scaffolds	PA0718	1	DK
499_07242007_DK51-0_scaffolds	PA0718	0	DK
499_08312009_DK50-0_scaffolds	PA0718	1	DK
499_10032006_DK06-0_scaffolds	PA0718	1	DK
499_11202012_DK26-0_scaffolds	PA0718	0	DK
499_12072012_DK26-0_scaffolds	PA0718	0	DK
499_12072012_DK26-1_scaffolds	PA0718	0	DK
499_12072012_DK26-2_scaffolds	PA0718	0	DK
502_06062011_DK45-0_scaffolds	PA0718	1	DK
502_06152011_DK45-0_scaffolds	PA0718	1	DK
502_07122011_DK45-0_scaffolds	PA0718	1	DK
502_12062011_DK45-0_scaffolds	PA0718	1	DK
519_01062009_DK15-0_scaffolds	PA0718	1	DK
519_01062009_DK15-1_scaffolds	PA0718	1	DK
519_01092011_DK15-0_scaffolds	PA0718	1	DK
519_01092011_DK15-1_scaffolds	PA0718	1	DK
519_01182012_DK15-0_scaffolds	PA0718	1	DK
519_01182012_DK15-1_scaffolds	PA0718	1	DK
519_01182012_DK15-2_scaffolds	PA0718	1	DK
519_03292011_DK15-0_scaffolds	PA0718	1	DK
519_03292011_DK15-1_scaffolds	PA0718	1	DK
519_03292011_DK15-2_scaffolds	PA0718	1	DK
519_04122012_DK15-0_scaffolds	PA0718	1	DK
519_04192013_DK15-0_scaffolds	PA0718	1	DK
519_04192013_DK15-1_scaffolds	PA0718	1	DK
519_05012007_DK16-0_scaffolds	PA0718	1	DK
519_06282012_DK15-0_scaffolds	PA0718	1	DK
519_06282012_DK15-1_scaffolds	PA0718	1	DK
519_07162008_DK15-0_scaffolds	PA0718	1	DK
519_10242012_DK15-0_scaffolds	PA0718	1	DK
519_10242012_DK15-1_scaffolds	PA0718	1	DK
519_12212010_DK15-0_scaffolds	PA0718	1	DK
523_02242009_DK31-0_scaffolds	PA0718	0.804124	DK
523_02282011_DK31-0_scaffolds	PA0718	0.804124	DK
523_03232009_DK31-0_scaffolds	PA0718	0.804124	DK
523_06012010_DK31-0_scaffolds	PA0718	0.804124	DK
523_06202011_DK31-0_scaffolds	PA0718	0.804124	DK
523_06272012_DK31-0_scaffolds	PA0718	0.804124	DK
523_12142009_DK31-0_scaffolds	PA0718	0.804124	DK
525_01032013_DK04-0_scaffolds	PA0718	0.865979	DK
525_01032013_DK04-1_scaffolds	PA0718	0.865979	DK
525_02272008_DK04-0_scaffolds	PA0718	0.865979	DK
525_02272012_DK04-0_scaffolds	PA0718	0.865979	DK
525_03232011_DK04-0_scaffolds	PA0718	0.865979	DK
525_05022012_DK05-0_scaffolds	PA0718	0.865979	DK
525_06122012_DK04-0_scaffolds	PA0718	0.865979	DK
525_06212009_DK04-0_scaffolds	PA0718	0.865979	DK
525_09052007_DK04-0_scaffolds	PA0718	0.865979	DK
525_09052007_DK04-1_scaffolds	PA0718	0.865979	DK
525_09052007_DK04-2_scaffolds	PA0718	0.865979	DK
525_10042011_DK04-0_scaffolds	PA0718	0.865979	DK
525_10232007_DK04-0_scaffolds	PA0718	0.865979	DK
525_10232008_DK04-0_scaffolds	PA0718	0.865979	DK
525_11082011_DK04-0_scaffolds	PA0718	0.865979	DK
525_11152011_DK04-0_scaffolds	PA0718	0.865979	DK
525_11152011_DK04-1_scaffolds	PA0718	0.865979	DK
525_11242009_DK04-0_scaffolds	PA0718	0.865979	DK
525_12132011_DK04-0_scaffolds	PA0718	0.865979	DK
526_01182010_DK25-0_scaffolds	PA0718	0.865979	DK
526_01182010_DK25-1_scaffolds	PA0718	0.865979	DK
526_04272009_DK25-0_scaffolds	PA0718	0.865979	DK
526_08152011_DK26-0_scaffolds	PA0718	0	DK
526_08302010_DK25-0_scaffolds	PA0718	0.865979	DK
526_10012012_DK25-0_scaffolds	PA0718	0.865979	DK
526_10012012_DK25-1_scaffolds	PA0718	0.865979	DK
526_10312011_DK33-0_scaffolds	PA0718	0.938144	DK
526_11132008_DK12-0_scaffolds	PA0718	0	DK
526_11132008_DK12-1_scaffolds	PA0718	0	DK
526_11192008_DK12-0_scaffolds	PA0718	0	DK
540_05302011_DK42-0_scaffolds	PA0718	0.938144	DK
540_06012011_DK42-0_scaffolds	PA0718	0.938144	DK
540_10122010_DK43-0_scaffolds	PA0718	0.945017	DK
540_10152009_DK43-0_scaffolds	PA0718	0.945017	DK
544_01192011_DK06-0_scaffolds	PA0718	1	DK
544_01252012_DK06-0_scaffolds	PA0718	1	DK
544_03162011_DK06-0_scaffolds	PA0718	1	DK
544_05222013_DK06-0_scaffolds	PA0718	1	DK
544_06082011_DK06-0_scaffolds	PA0718	1	DK
544_06082011_DK06-1_scaffolds	PA0718	1	DK
544_06082011_DK06-2_scaffolds	PA0718	1	DK
544_07042012_DK06-0_scaffolds	PA0718	1	DK
544_09072011_DK06-0_scaffolds	PA0718	1	DK
544_10272010_DK06-0_scaffolds	PA0718	1	DK
544_10272010_DK06-1_scaffolds	PA0718	1	DK
544_11102011_DK06-0_scaffolds	PA0718	1	DK
544_11102011_DK06-1_scaffolds	PA0718	1	DK
544_11212012_DK06-0_scaffolds	PA0718	1	DK
544_12222011_DK06-0_scaffolds	PA0718	1	DK
544_12222011_DK06-1_scaffolds	PA0718	1	DK
550_02202012_DK07-0_scaffolds	PA0718	0	DK
550_03192012_DK07-0_scaffolds	PA0718	0	DK
550_05222013_DK07-0_scaffolds	PA0718	0	DK
550_06212012_DK07-0_scaffolds	PA0718	0	DK
550_11212011_DK07-0_scaffolds	PA0718	0	DK
550_11282011_DK07-0_scaffolds	PA0718	0	DK
551_05142012_DK11-0_scaffolds	PA0718	1	DK
551_08142012_DK11-0_scaffolds	PA0718	1	DK
551_12062011_DK10-0_scaffolds	PA0718	1	DK
236_01112007_DK53-0_scaffolds	PA0719	0.719577	DK
236_01112007_DK53-1_scaffolds	PA0719	0	DK
236_01302007_DK15-0_scaffolds	PA0719	1	DK
236_02242011_DK15-2_scaffolds	PA0719	1	DK
236_02242011_DK53-0_scaffolds	PA0719	0	DK
236_02242011_DK53-1_scaffolds	PA0719	0	DK
236_03262009_DK01-0_scaffolds	PA0719	0.698413	DK
236_05012006_DK01-0_scaffolds	PA0719	0.698413	DK
236_05302012_DK01-0_scaffolds	PA0719	0	DK
236_05302012_DK53-0_scaffolds	PA0719	0	DK
236_06022010_DK01-0_scaffolds	PA0719	0.698413	DK
236_06022010_DK53-0_scaffolds	PA0719	0	DK
236_06122007_DK01-0_scaffolds	PA0719	0.698413	DK
236_06122007_DK53-0_scaffolds	PA0719	0	DK
236_06282005_DK53-0_scaffolds	PA0719	0	DK
236_08292006_DK01-0_scaffolds	PA0719	0.698413	DK
236_08292006_DK15-0_scaffolds	PA0719	1	DK
236_08292006_DK53-0_scaffolds	PA0719	0	DK
236_09032010_DK15-0_scaffolds	PA0719	1	DK
236_09032010_DK53-0_scaffolds	PA0719	0	DK
236_09282011_DK01-0_scaffolds	PA0719	0.698413	DK
236_09282011_DK53-0_scaffolds	PA0719	0	DK
236_10202008_DK01-0_scaffolds	PA0719	0.698413	DK
236_10302007_DK01-0_scaffolds	PA0719	0.698413	DK
236_11012010_DK01-0_scaffolds	PA0719	0.698413	DK
236_11012010_DK53-0_scaffolds	PA0719	0	DK
341_01312007_DK19-0_scaffolds	PA0719	1	DK
341_02072008_DK19-0_scaffolds	PA0719	1	DK
341_02072008_DK19-1_scaffolds	PA0719	1	DK
341_02262009_DK19-0_scaffolds	PA0719	1	DK
341_03182011_DK02-0_scaffolds	PA0719	0.351852	DK
341_03182011_DK20-0_scaffolds	PA0719	1	DK
341_03282012_DK19-0_scaffolds	PA0719	1	DK
341_03282012_DK19-1_scaffolds	PA0719	1	DK
341_03282012_DK19-2_scaffolds	PA0719	1	DK
341_05252010_DK19-0_scaffolds	PA0719	1	DK
341_05252010_DK19-1_scaffolds	PA0719	1	DK
341_05252010_DK19-2_scaffolds	PA0719	1	DK
341_05252010_DK19-3_scaffolds	PA0719	1	DK
341_05252010_DK19-4_scaffolds	PA0719	1	DK
341_05252010_DK19-5_scaffolds	PA0719	1	DK
341_07042006_DK19-0_scaffolds	PA0719	1	DK
341_07042007_DK19-0_scaffolds	PA0719	1	DK
341_07042007_DK19-1_scaffolds	PA0719	1	DK
341_08062012_DK19-0_scaffolds	PA0719	1	DK
341_08062012_DK19-1_scaffolds	PA0719	1	DK
341_08062012_DK19-2_scaffolds	PA0719	1	DK
341_08202007_DK19-0_scaffolds	PA0719	1	DK
341_09102008_DK19-0_scaffolds	PA0719	1	DK
341_09102008_DK19-1_scaffolds	PA0719	1	DK
341_09102008_DK19-2_scaffolds	PA0719	1	DK
341_10292009_DK19-0_scaffolds	PA0719	1	DK
341_11182010_DK19-0_scaffolds	PA0719	1	DK
382_02012010_DK32-0_scaffolds	PA0719	1	DK
382_02192007_DK32-0_scaffolds	PA0719	1	DK
382_04282008_DK32-0_scaffolds	PA0719	1	DK
382_06012010_DK32-0_scaffolds	PA0719	1	DK
382_06012010_DK32-1_scaffolds	PA0719	1	DK
382_06012011_DK32-0_scaffolds	PA0719	1	DK
382_06012011_DK32-1_scaffolds	PA0719	1	DK
382_06012011_DK32-2_scaffolds	PA0719	1	DK
382_06012011_DK32-3_scaffolds	PA0719	1	DK
382_07202009_DK32-0_scaffolds	PA0719	1	DK
382_08122008_DK32-0_scaffolds	PA0719	1	DK
382_08172011_DK32-0_scaffolds	PA0719	1	DK
382_08172011_DK32-1_scaffolds	PA0719	1	DK
382_08172012_DK32-0_scaffolds	PA0719	1	DK
382_08172012_DK32-1_scaffolds	PA0719	1	DK
382_08172012_DK32-2_scaffolds	PA0719	1	DK
382_09072009_DK32-0_scaffolds	PA0719	1	DK
382_09072009_DK32-1_scaffolds	PA0719	1	DK
392_04242012_DK26-0_scaffolds	PA0719	0	DK
392_05222012_DK26-0_scaffolds	PA0719	0	DK
392_07032012_DK26-0_scaffolds	PA0719	0	DK
392_08292012_DK26-0_scaffolds	PA0719	0	DK
392_11062012_DK26-0_scaffolds	PA0719	0	DK
392_11132012_DK26-0_scaffolds	PA0719	0	DK
392_11132012_DK26-1_scaffolds	PA0719	0	DK
392_12052012_DK26-0_scaffolds	PA0719	0	DK
392_12052012_DK26-1_scaffolds	PA0719	0	DK
398_03012010_DK36-0_scaffolds	PA0719	1	DK
398_03152011_DK36-0_scaffolds	PA0719	1	DK
398_03152011_DK36-1_scaffolds	PA0719	1	DK
398_04222009_DK36-0_scaffolds	PA0719	1	DK
398_07202010_DK36-0_scaffolds	PA0719	1	DK
398_09062011_DK36-0_scaffolds	PA0719	1	DK
398_09062011_DK36-1_scaffolds	PA0719	1	DK
398_09152010_DK36-0_scaffolds	PA0719	1	DK
398_09152010_DK36-1_scaffolds	PA0719	1	DK
398_09152010_DK36-2_scaffolds	PA0719	1	DK
398_10142010_DK36-0_scaffolds	PA0719	1	DK
398_10262009_DK36-0_scaffolds	PA0719	1	DK
398_11072012_DK36-0_scaffolds	PA0719	1	DK
398_11072012_DK36-1_scaffolds	PA0719	1	DK
398_11282011_DK36-0_scaffolds	PA0719	1	DK
398_11282011_DK36-1_scaffolds	PA0719	1	DK
398_12202010_DK36-0_scaffolds	PA0719	1	DK
405_01142010_DK13-0_scaffolds	PA0719	1	DK
405_01162008_DK13-0_scaffolds	PA0719	1	DK
405_04032008_DK13-0_scaffolds	PA0719	1	DK
405_04032008_DK13-1_scaffolds	PA0719	1	DK
405_04032008_DK13-2_scaffolds	PA0719	1	DK
405_04032008_DK13-3_scaffolds	PA0719	1	DK
405_05162012_DK13-0_scaffolds	PA0719	1	DK
405_09162010_DK13-0_scaffolds	PA0719	1	DK
405_10062010_DK13-0_scaffolds	PA0719	1	DK
405_10062010_DK13-1_scaffolds	PA0719	1	DK
405_10222007_DK13-0_scaffolds	PA0719	1	DK
405_10222007_DK13-1_scaffolds	PA0719	1	DK
405_11102005_DK13-0_scaffolds	PA0719	1	DK
405_12052012_DK13-0_scaffolds	PA0719	1	DK
405_12052012_DK13-1_scaffolds	PA0719	1	DK
408_01022013_DK09-0_scaffolds	PA0719	0.415344	DK
408_01022013_DK09-1_scaffolds	PA0719	0.415344	DK
408_03052008_DK09-0_scaffolds	PA0719	0.415344	DK
408_04292010_DK09-0_scaffolds	PA0719	0.415344	DK
408_05082006_DK09-0_scaffolds	PA0719	0.674603	DK
408_06222009_DK09-0_scaffolds	PA0719	0.669312	DK
408_06222009_DK09-1_scaffolds	PA0719	0.415344	DK
408_07012010_DK09-0_scaffolds	PA0719	0.415344	DK
408_07012010_DK09-1_scaffolds	PA0719	0.415344	DK
408_08122008_DK09-0_scaffolds	PA0719	0.415344	DK
408_08122008_DK09-1_scaffolds	PA0719	0.415344	DK
408_08242009_DK09-0_scaffolds	PA0719	0.415344	DK
408_08292006_DK09-0_scaffolds	PA0719	0.415344	DK
408_09182008_DK09-0_scaffolds	PA0719	0.415344	DK
408_09182008_DK09-1_scaffolds	PA0719	0.415344	DK
408_09182008_DK09-2_scaffolds	PA0719	0.415344	DK
408_09182008_DK09-3_scaffolds	PA0719	0.415344	DK
408_11062007_DK09-0_scaffolds	PA0719	0.415344	DK
408_11062007_DK09-1_scaffolds	PA0719	0.415344	DK
408_12152008_DK09-0_scaffolds	PA0719	0.415344	DK
414_01222010_DK12-0_scaffolds	PA0719	0	DK
414_03312008_DK12-0_scaffolds	PA0719	0	DK
414_03312008_DK12-1_scaffolds	PA0719	0	DK
414_03312008_DK12-2_scaffolds	PA0719	0	DK
414_04042006_DK12-0_scaffolds	PA0719	0	DK
414_04142008_DK12-0_scaffolds	PA0719	0	DK
414_04172013_DK12-0_scaffolds	PA0719	0	DK
414_04202009_DK12-0_scaffolds	PA0719	0	DK
414_04202009_DK12-1_scaffolds	PA0719	0	DK
414_05142007_DK12-0_scaffolds	PA0719	0	DK
414_06122012_DK12-0_scaffolds	PA0719	0	DK
414_07052010_DK12-0_scaffolds	PA0719	0	DK
414_09222008_DK12-0_scaffolds	PA0719	0	DK
414_10112010_DK12-0_scaffolds	PA0719	0	DK
414_10282010_DK12-0_scaffolds	PA0719	0	DK
414_10282010_DK12-1_scaffolds	PA0719	0	DK
414_10282010_DK12-2_scaffolds	PA0719	0	DK
414_10282010_DK12-3_scaffolds	PA0719	0	DK
414_10292007_DK12-0_scaffolds	PA0719	0	DK
414_11292012_DK12-0_scaffolds	PA0719	0	DK
421_02232009_DK06-0_scaffolds	PA0719	1	DK
421_03072007_DK06-0_scaffolds	PA0719	1	DK
421_05042010_DK06-0_scaffolds	PA0719	1	DK
421_05042010_DK06-1_scaffolds	PA0719	1	DK
421_06042008_DK06-0_scaffolds	PA0719	1	DK
421_09022002_DK37-0_scaffolds	PA0719	1	DK
421_09062006_DK06-0_scaffolds	PA0719	1	DK
421_09062006_DK06-1_scaffolds	PA0719	1	DK
421_10042010_DK06-0_scaffolds	PA0719	1	DK
421_10042010_DK06-1_scaffolds	PA0719	1	DK
421_10052009_DK06-0_scaffolds	PA0719	1	DK
421_10102007_DK06-0_scaffolds	PA0719	1	DK
421_11062012_DK06-0_scaffolds	PA0719	1	DK
421_11062012_DK06-1_scaffolds	PA0719	1	DK
421_11062012_DK06-2_scaffolds	PA0719	1	DK
422_01122009_DK22-0_scaffolds	PA0719	0.71164	DK
422_03022010_DK23-0_scaffolds	PA0719	1	DK
422_05232005_DK21-0_scaffolds	PA0719	0	DK
422_06132006_DK21-0_scaffolds	PA0719	0	DK
422_06132006_DK21-1_scaffolds	PA0719	0	DK
422_07262006_DK21-0_scaffolds	PA0719	0	DK
422_08082012_DK24-0_scaffolds	PA0719	1	DK
422_08082012_DK24-1_scaffolds	PA0719	1	DK
422_10082012_DK24-0_scaffolds	PA0719	1	DK
422_10082012_DK24-1_scaffolds	PA0719	1	DK
422_11082005_DK21-0_scaffolds	PA0719	0	DK
422_11192012_DK24-0_scaffolds	PA0719	1	DK
422_11192012_DK24-1_scaffolds	PA0719	1	DK
430_01102007_DK35-0_scaffolds	PA0719	1	DK
430_02092010_DK34-0_scaffolds	PA0719	1	DK
430_03012012_DK35-0_scaffolds	PA0719	1	DK
430_03132006_DK35-0_scaffolds	PA0719	1	DK
430_03202006_DK35-0_scaffolds	PA0719	1	DK
430_04242007_DK35-0_scaffolds	PA0719	1	DK
430_08072012_DK35-0_scaffolds	PA0719	1	DK
430_11082007_DK35-0_scaffolds	PA0719	1	DK
430_11082007_DK35-1_scaffolds	PA0719	1	DK
430_11082007_DK35-2_scaffolds	PA0719	1	DK
430_11082007_DK35-3_scaffolds	PA0719	1	DK
430_11082007_DK35-4_scaffolds	PA0719	1	DK
430_11082007_DK35-5_scaffolds	PA0719	1	DK
430_11082007_DK35-6_scaffolds	PA0719	1	DK
430_11082007_DK35-7_scaffolds	PA0719	1	DK
431_02092011_DK14-0_scaffolds	PA0719	0.698413	DK
431_02102011_DK14-0_scaffolds	PA0719	0.698413	DK
431_03132012_DK14-0_scaffolds	PA0719	0.698413	DK
431_03132012_DK14-1_scaffolds	PA0719	0.698413	DK
431_05112011_DK14-0_scaffolds	PA0719	0.698413	DK
431_05112011_DK14-1_scaffolds	PA0719	0.698413	DK
431_05112011_DK14-2_scaffolds	PA0719	0.698413	DK
431_05112011_DK14-3_scaffolds	PA0719	0.698413	DK
431_05192008_DK14-0_scaffolds	PA0719	0.698413	DK
431_07062010_DK14-0_scaffolds	PA0719	0.698413	DK
431_08302011_DK14-0_scaffolds	PA0719	0.698413	DK
431_08302011_DK14-1_scaffolds	PA0719	0.698413	DK
431_09102009_DK14-0_scaffolds	PA0719	0.698413	DK
431_09122011_DK14-0_scaffolds	PA0719	0.698413	DK
438_01232008_DK17-0_scaffolds	PA0719	1	DK
438_01232008_DK17-1_scaffolds	PA0719	1	DK
438_01232008_DK17-2_scaffolds	PA0719	1	DK
438_01232008_DK17-3_scaffolds	PA0719	1	DK
438_01292007_DK17-0_scaffolds	PA0719	1	DK
438_04052011_DK17-0_scaffolds	PA0719	1	DK
438_04052011_DK17-1_scaffolds	PA0719	1	DK
438_04052011_DK17-2_scaffolds	PA0719	1	DK
438_04052011_DK17-3_scaffolds	PA0719	1	DK
438_04052011_DK17-4_scaffolds	PA0719	1	DK
438_04052011_DK17-5_scaffolds	PA0719	1	DK
438_04052011_DK17-6_scaffolds	PA0719	1	DK
438_04052011_DK17-7_scaffolds	PA0719	1	DK
438_04052011_DK17-8_scaffolds	PA0719	1	DK
438_04182012_DK17-0_scaffolds	PA0719	1	DK
438_04182012_DK17-1_scaffolds	PA0719	1	DK
438_04182012_DK17-2_scaffolds	PA0719	1	DK
438_04182012_DK17-3_scaffolds	PA0719	1	DK
438_09052006_DK17-0_scaffolds	PA0719	1	DK
438_10212008_DK17-0_scaffolds	PA0719	1	DK
438_10222008_DK17-0_scaffolds	PA0719	1	DK
438_10222008_DK17-1_scaffolds	PA0719	1	DK
438_10222008_DK17-2_scaffolds	PA0719	1	DK
438_10222008_DK17-3_scaffolds	PA0719	1	DK
438_10222008_DK17-4_scaffolds	PA0719	1	DK
438_10222008_DK17-5_scaffolds	PA0719	1	DK
438_10222008_DK17-6_scaffolds	PA0719	1	DK
438_10222008_DK17-7_scaffolds	PA0719	1	DK
441_02142008_DK03-0_scaffolds	PA0719	0.529101	DK
441_02142008_DK03-1_scaffolds	PA0719	0.529101	DK
441_05032011_DK03-0_scaffolds	PA0719	0.529101	DK
441_05032011_DK03-1_scaffolds	PA0719	0.529101	DK
441_07022007_DK03-0_scaffolds	PA0719	0.529101	DK
441_07022007_DK03-1_scaffolds	PA0719	0.529101	DK
441_07022007_DK03-2_scaffolds	PA0719	0.529101	DK
441_09272007_DK03-0_scaffolds	PA0719	0.529101	DK
441_09302010_DK03-0_scaffolds	PA0719	0.529101	DK
441_10092008_DK03-0_scaffolds	PA0719	0.529101	DK
441_11192007_DK03-0_scaffolds	PA0719	0.529101	DK
441_11192007_DK03-1_scaffolds	PA0719	0.529101	DK
441_11192007_DK03-2_scaffolds	PA0719	0.529101	DK
441_11192007_DK03-3_scaffolds	PA0719	0.529101	DK
441_11242009_DK03-0_scaffolds	PA0719	0.529101	DK
441_11242009_DK03-1_scaffolds	PA0719	0.529101	DK
441_11242009_DK03-2_scaffolds	PA0719	0.529101	DK
455_04262012_DK18-0_scaffolds	PA0719	0	DK
455_04262012_DK18-1_scaffolds	PA0719	0	DK
455_04262012_DK18-2_scaffolds	PA0719	0	DK
455_07122011_DK18-0_scaffolds	PA0719	0	DK
455_09122011_DK18-0_scaffolds	PA0719	0	DK
455_09122011_DK18-1_scaffolds	PA0719	0	DK
455_11062012_DK18-0_scaffolds	PA0719	0	DK
455_11102008_DK19-0_scaffolds	PA0719	1	DK
455_12012009_DK19-0_scaffolds	PA0719	1	DK
455_12172007_DK19-0_scaffolds	PA0719	1	DK
462_01052011_DK03-0_scaffolds	PA0719	0	DK
462_06162011_DK03-0_scaffolds	PA0719	0	DK
462_06162011_DK03-1_scaffolds	PA0719	0	DK
462_06162011_DK03-2_scaffolds	PA0719	0	DK
462_06162011_DK03-3_scaffolds	PA0719	0	DK
462_06162011_DK03-4_scaffolds	PA0719	0	DK
462_06212010_DK03-0_scaffolds	PA0719	0	DK
462_11092009_DK03-0_scaffolds	PA0719	0	DK
462_11152010_DK03-0_scaffolds	PA0719	0	DK
467_01262009_DK46-0_scaffolds	PA0719	0.492063	DK
467_07022012_DK36-0_scaffolds	PA0719	1	DK
467_08102006_DK30-0_scaffolds	PA0719	0	DK
467_08132008_DK46-0_scaffolds	PA0719	0.492063	DK
467_09262011_DK36-0_scaffolds	PA0719	1	DK
467_10232012_DK36-0_scaffolds	PA0719	1	DK
467_12112012_DK36-0_scaffolds	PA0719	1	DK
470_04282010_DK44-0_scaffolds	PA0719	0	DK
470_07262007_DK19-0_scaffolds	PA0719	1	DK
470_08112009_DK44-0_scaffolds	PA0719	0	DK
470_08312010_DK44-0_scaffolds	PA0719	0	DK
470_08312010_DK44-1_scaffolds	PA0719	0	DK
470_08312010_DK44-2_scaffolds	PA0719	0	DK
470_08312010_DK44-3_scaffolds	PA0719	0	DK
470_10062009_DK44-0_scaffolds	PA0719	0	DK
472_01162007_DK38-0_scaffolds	PA0719	0	DK
472_02072011_DK49-0_scaffolds	PA0719	1	DK
472_05182005_DK47-0_scaffolds	PA0719	1	DK
472_06082009_DK19-0_scaffolds	PA0719	1	DK
472_08242010_DK48-0_scaffolds	PA0719	1	DK
472_10232012_DK19-0_scaffolds	PA0719	1	DK
472_11022012_DK19-0_scaffolds	PA0719	1	DK
472_11022012_DK19-1_scaffolds	PA0719	1	DK
472_11022012_DK19-2_scaffolds	PA0719	1	DK
472_12162009_DK19-0_scaffolds	PA0719	1	DK
472_12162009_DK19-1_scaffolds	PA0719	1	DK
473_01172012_DK40-0_scaffolds	PA0719	0	DK
473_01172012_DK40-1_scaffolds	PA0719	0	DK
473_05072012_DK08-0_scaffolds	PA0719	1	DK
473_08082011_DK08-0_scaffolds	PA0719	1	DK
473_09272006_DK39-0_scaffolds	PA0719	0.997355	DK
473_10172012_DK08-0_scaffolds	PA0719	1	DK
473_10312011_DK08-0_scaffolds	PA0719	1	DK
476_01082008_DK41-0_scaffolds	PA0719	0	DK
476_01082008_DK41-1_scaffolds	PA0719	0	DK
476_01252011_DK41-0_scaffolds	PA0719	0	DK
476_01252011_DK41-1_scaffolds	PA0719	0	DK
476_03072012_DK41-0_scaffolds	PA0719	0	DK
476_03172010_DK41-0_scaffolds	PA0719	0	DK
476_05182009_DK41-0_scaffolds	PA0719	0	DK
476_05182009_DK41-1_scaffolds	PA0719	0	DK
476_05182009_DK41-2_scaffolds	PA0719	0	DK
476_05182009_DK41-3_scaffolds	PA0719	0	DK
476_05282008_DK41-0_scaffolds	PA0719	0	DK
476_05312010_DK41-0_scaffolds	PA0719	0	DK
476_07292005_DK40-0_scaffolds	PA0719	0	DK
476_08222012_DK41-0_scaffolds	PA0719	0	DK
476_08222012_DK41-1_scaffolds	PA0719	0	DK
476_08222012_DK41-2_scaffolds	PA0719	0	DK
476_08222012_DK41-3_scaffolds	PA0719	0	DK
476_10252011_DK41-0_scaffolds	PA0719	0	DK
476_10252011_DK41-1_scaffolds	PA0719	0	DK
477_02082010_DK36-0_scaffolds	PA0719	1	DK
477_03042009_DK06-0_scaffolds	PA0719	1	DK
477_03162010_DK36-0_scaffolds	PA0719	1	DK
477_03162010_DK36-1_scaffolds	PA0719	1	DK
477_03162010_DK36-2_scaffolds	PA0719	1	DK
477_03162010_DK36-3_scaffolds	PA0719	1	DK
477_03162010_DK36-4_scaffolds	PA0719	1	DK
477_04222008_DK36-0_scaffolds	PA0719	1	DK
477_06252007_DK36-0_scaffolds	PA0719	1	DK
477_06252007_DK36-1_scaffolds	PA0719	1	DK
477_07142009_DK36-0_scaffolds	PA0719	1	DK
477_08092011_DK52-0_scaffolds	PA0719	1	DK
477_10042011_DK52-0_scaffolds	PA0719	1	DK
477_11242008_DK36-0_scaffolds	PA0719	1	DK
477_11242008_DK36-1_scaffolds	PA0719	1	DK
488_01042011_DK08-0_scaffolds	PA0719	1	DK
488_03072012_DK08-0_scaffolds	PA0719	1	DK
488_05252011_DK08-0_scaffolds	PA0719	1	DK
488_07032012_DK08-0_scaffolds	PA0719	1	DK
488_09152010_DK08-0_scaffolds	PA0719	1	DK
488_10102011_DK08-0_scaffolds	PA0719	1	DK
488_10182010_DK08-0_scaffolds	PA0719	1	DK
488_11092010_DK08-0_scaffolds	PA0719	1	DK
488_11172010_DK08-0_scaffolds	PA0719	1	DK
488_11172010_DK08-1_scaffolds	PA0719	1	DK
496_03072012_DK27-0_scaffolds	PA0719	1	DK
496_03072012_DK29-0_scaffolds	PA0719	1	DK
496_03212006_DK28-0_scaffolds	PA0719	1	DK
496_03232010_DK29-0_scaffolds	PA0719	1	DK
496_03232010_DK29-1_scaffolds	PA0719	1	DK
496_05022005_DK27-0_scaffolds	PA0719	1	DK
496_05292007_DK29-0_scaffolds	PA0719	1	DK
496_05292007_DK30-0_scaffolds	PA0719	0	DK
496_06032008_DK29-0_scaffolds	PA0719	1	DK
496_06202011_DK29-0_scaffolds	PA0719	1	DK
496_06302010_DK29-0_scaffolds	PA0719	1	DK
496_06302010_DK29-1_scaffolds	PA0719	1	DK
496_07272009_DK27-0_scaffolds	PA0719	1	DK
496_07272009_DK29-0_scaffolds	PA0719	1	DK
496_10282011_DK29-0_scaffolds	PA0719	1	DK
496_11072005_DK27-0_scaffolds	PA0719	1	DK
496_11072005_DK27-1_scaffolds	PA0719	1	DK
496_11242004_DK27-0_scaffolds	PA0719	1	DK
496_11262010_DK29-0_scaffolds	PA0719	1	DK
496_12012008_DK29-0_scaffolds	PA0719	1	DK
496_12012008_DK29-1_scaffolds	PA0719	1	DK
496_12212006_DK27-0_scaffolds	PA0719	1	DK
496_12212006_DK27-1_scaffolds	PA0719	1	DK
499_03152006_DK06-0_scaffolds	PA0719	1	DK
499_03242006_DK06-0_scaffolds	PA0719	1	DK
499_03242006_DK06-1_scaffolds	PA0719	1	DK
499_07082009_DK50-0_scaffolds	PA0719	0.698413	DK
499_07242007_DK51-0_scaffolds	PA0719	0	DK
499_08312009_DK50-0_scaffolds	PA0719	0.698413	DK
499_10032006_DK06-0_scaffolds	PA0719	1	DK
499_11202012_DK26-0_scaffolds	PA0719	0	DK
499_12072012_DK26-0_scaffolds	PA0719	0	DK
499_12072012_DK26-1_scaffolds	PA0719	0	DK
499_12072012_DK26-2_scaffolds	PA0719	0	DK
502_06062011_DK45-0_scaffolds	PA0719	1	DK
502_06152011_DK45-0_scaffolds	PA0719	1	DK
502_07122011_DK45-0_scaffolds	PA0719	1	DK
502_12062011_DK45-0_scaffolds	PA0719	1	DK
519_01062009_DK15-0_scaffolds	PA0719	1	DK
519_01062009_DK15-1_scaffolds	PA0719	1	DK
519_01092011_DK15-0_scaffolds	PA0719	1	DK
519_01092011_DK15-1_scaffolds	PA0719	1	DK
519_01182012_DK15-0_scaffolds	PA0719	1	DK
519_01182012_DK15-1_scaffolds	PA0719	1	DK
519_01182012_DK15-2_scaffolds	PA0719	1	DK
519_03292011_DK15-0_scaffolds	PA0719	1	DK
519_03292011_DK15-1_scaffolds	PA0719	1	DK
519_03292011_DK15-2_scaffolds	PA0719	1	DK
519_04122012_DK15-0_scaffolds	PA0719	1	DK
519_04192013_DK15-0_scaffolds	PA0719	1	DK
519_04192013_DK15-1_scaffolds	PA0719	1	DK
519_05012007_DK16-0_scaffolds	PA0719	1	DK
519_06282012_DK15-0_scaffolds	PA0719	1	DK
519_06282012_DK15-1_scaffolds	PA0719	1	DK
519_07162008_DK15-0_scaffolds	PA0719	1	DK
519_10242012_DK15-0_scaffolds	PA0719	1	DK
519_10242012_DK15-1_scaffolds	PA0719	1	DK
519_12212010_DK15-0_scaffolds	PA0719	1	DK
523_02242009_DK31-0_scaffolds	PA0719	0.701058	DK
523_02282011_DK31-0_scaffolds	PA0719	0.701058	DK
523_03232009_DK31-0_scaffolds	PA0719	0.701058	DK
523_06012010_DK31-0_scaffolds	PA0719	0.701058	DK
523_06202011_DK31-0_scaffolds	PA0719	0.701058	DK
523_06272012_DK31-0_scaffolds	PA0719	0.701058	DK
523_12142009_DK31-0_scaffolds	PA0719	0.701058	DK
525_01032013_DK04-0_scaffolds	PA0719	0.695767	DK
525_01032013_DK04-1_scaffolds	PA0719	0.695767	DK
525_02272008_DK04-0_scaffolds	PA0719	0.695767	DK
525_02272012_DK04-0_scaffolds	PA0719	0.695767	DK
525_03232011_DK04-0_scaffolds	PA0719	0.695767	DK
525_05022012_DK05-0_scaffolds	PA0719	0.698413	DK
525_06122012_DK04-0_scaffolds	PA0719	0.695767	DK
525_06212009_DK04-0_scaffolds	PA0719	0.695767	DK
525_09052007_DK04-0_scaffolds	PA0719	0.695767	DK
525_09052007_DK04-1_scaffolds	PA0719	0.695767	DK
525_09052007_DK04-2_scaffolds	PA0719	0.695767	DK
525_10042011_DK04-0_scaffolds	PA0719	0.695767	DK
525_10232007_DK04-0_scaffolds	PA0719	0.695767	DK
525_10232008_DK04-0_scaffolds	PA0719	0.695767	DK
525_11082011_DK04-0_scaffolds	PA0719	0.695767	DK
525_11152011_DK04-0_scaffolds	PA0719	0.695767	DK
525_11152011_DK04-1_scaffolds	PA0719	0.695767	DK
525_11242009_DK04-0_scaffolds	PA0719	0.695767	DK
525_12132011_DK04-0_scaffolds	PA0719	0.695767	DK
526_01182010_DK25-0_scaffolds	PA0719	0.997355	DK
526_01182010_DK25-1_scaffolds	PA0719	0.997355	DK
526_04272009_DK25-0_scaffolds	PA0719	0.997355	DK
526_08152011_DK26-0_scaffolds	PA0719	0	DK
526_08302010_DK25-0_scaffolds	PA0719	0.997355	DK
526_10012012_DK25-0_scaffolds	PA0719	0.997355	DK
526_10012012_DK25-1_scaffolds	PA0719	0.997355	DK
526_10312011_DK33-0_scaffolds	PA0719	1	DK
526_11132008_DK12-0_scaffolds	PA0719	0	DK
526_11132008_DK12-1_scaffolds	PA0719	0	DK
526_11192008_DK12-0_scaffolds	PA0719	0	DK
540_05302011_DK42-0_scaffolds	PA0719	1	DK
540_06012011_DK42-0_scaffolds	PA0719	1	DK
540_10122010_DK43-0_scaffolds	PA0719	1	DK
540_10152009_DK43-0_scaffolds	PA0719	1	DK
544_01192011_DK06-0_scaffolds	PA0719	1	DK
544_01252012_DK06-0_scaffolds	PA0719	1	DK
544_03162011_DK06-0_scaffolds	PA0719	1	DK
544_05222013_DK06-0_scaffolds	PA0719	1	DK
544_06082011_DK06-0_scaffolds	PA0719	1	DK
544_06082011_DK06-1_scaffolds	PA0719	1	DK
544_06082011_DK06-2_scaffolds	PA0719	1	DK
544_07042012_DK06-0_scaffolds	PA0719	1	DK
544_09072011_DK06-0_scaffolds	PA0719	1	DK
544_10272010_DK06-0_scaffolds	PA0719	1	DK
544_10272010_DK06-1_scaffolds	PA0719	1	DK
544_11102011_DK06-0_scaffolds	PA0719	1	DK
544_11102011_DK06-1_scaffolds	PA0719	1	DK
544_11212012_DK06-0_scaffolds	PA0719	1	DK
544_12222011_DK06-0_scaffolds	PA0719	1	DK
544_12222011_DK06-1_scaffolds	PA0719	1	DK
550_02202012_DK07-0_scaffolds	PA0719	0	DK
550_03192012_DK07-0_scaffolds	PA0719	0	DK
550_05222013_DK07-0_scaffolds	PA0719	0	DK
550_06212012_DK07-0_scaffolds	PA0719	0	DK
550_11212011_DK07-0_scaffolds	PA0719	0	DK
550_11282011_DK07-0_scaffolds	PA0719	0	DK
551_05142012_DK11-0_scaffolds	PA0719	1	DK
551_08142012_DK11-0_scaffolds	PA0719	1	DK
551_12062011_DK10-0_scaffolds	PA0719	1	DK
236_01112007_DK53-0_scaffolds	PA0720	0.602299	DK
236_01112007_DK53-1_scaffolds	PA0720	0	DK
236_01302007_DK15-0_scaffolds	PA0720	1	DK
236_02242011_DK15-2_scaffolds	PA0720	1	DK
236_02242011_DK53-0_scaffolds	PA0720	0	DK
236_02242011_DK53-1_scaffolds	PA0720	0	DK
236_03262009_DK01-0_scaffolds	PA0720	1	DK
236_05012006_DK01-0_scaffolds	PA0720	1	DK
236_05302012_DK01-0_scaffolds	PA0720	0	DK
236_05302012_DK53-0_scaffolds	PA0720	0	DK
236_06022010_DK01-0_scaffolds	PA0720	1	DK
236_06022010_DK53-0_scaffolds	PA0720	0	DK
236_06122007_DK01-0_scaffolds	PA0720	1	DK
236_06122007_DK53-0_scaffolds	PA0720	0	DK
236_06282005_DK53-0_scaffolds	PA0720	0	DK
236_08292006_DK01-0_scaffolds	PA0720	1	DK
236_08292006_DK15-0_scaffolds	PA0720	1	DK
236_08292006_DK53-0_scaffolds	PA0720	0	DK
236_09032010_DK15-0_scaffolds	PA0720	1	DK
236_09032010_DK53-0_scaffolds	PA0720	0	DK
236_09282011_DK01-0_scaffolds	PA0720	1	DK
236_09282011_DK53-0_scaffolds	PA0720	0	DK
236_10202008_DK01-0_scaffolds	PA0720	1	DK
236_10302007_DK01-0_scaffolds	PA0720	1	DK
236_11012010_DK01-0_scaffolds	PA0720	1	DK
236_11012010_DK53-0_scaffolds	PA0720	0	DK
341_01312007_DK19-0_scaffolds	PA0720	1	DK
341_02072008_DK19-0_scaffolds	PA0720	1	DK
341_02072008_DK19-1_scaffolds	PA0720	1	DK
341_02262009_DK19-0_scaffolds	PA0720	1	DK
341_03182011_DK02-0_scaffolds	PA0720	0	DK
341_03182011_DK20-0_scaffolds	PA0720	1	DK
341_03282012_DK19-0_scaffolds	PA0720	1	DK
341_03282012_DK19-1_scaffolds	PA0720	1	DK
341_03282012_DK19-2_scaffolds	PA0720	1	DK
341_05252010_DK19-0_scaffolds	PA0720	1	DK
341_05252010_DK19-1_scaffolds	PA0720	1	DK
341_05252010_DK19-2_scaffolds	PA0720	1	DK
341_05252010_DK19-3_scaffolds	PA0720	1	DK
341_05252010_DK19-4_scaffolds	PA0720	1	DK
341_05252010_DK19-5_scaffolds	PA0720	1	DK
341_07042006_DK19-0_scaffolds	PA0720	1	DK
341_07042007_DK19-0_scaffolds	PA0720	1	DK
341_07042007_DK19-1_scaffolds	PA0720	1	DK
341_08062012_DK19-0_scaffolds	PA0720	1	DK
341_08062012_DK19-1_scaffolds	PA0720	1	DK
341_08062012_DK19-2_scaffolds	PA0720	1	DK
341_08202007_DK19-0_scaffolds	PA0720	1	DK
341_09102008_DK19-0_scaffolds	PA0720	1	DK
341_09102008_DK19-1_scaffolds	PA0720	1	DK
341_09102008_DK19-2_scaffolds	PA0720	1	DK
341_10292009_DK19-0_scaffolds	PA0720	1	DK
341_11182010_DK19-0_scaffolds	PA0720	1	DK
382_02012010_DK32-0_scaffolds	PA0720	1	DK
382_02192007_DK32-0_scaffolds	PA0720	1	DK
382_04282008_DK32-0_scaffolds	PA0720	1	DK
382_06012010_DK32-0_scaffolds	PA0720	1	DK
382_06012010_DK32-1_scaffolds	PA0720	1	DK
382_06012011_DK32-0_scaffolds	PA0720	1	DK
382_06012011_DK32-1_scaffolds	PA0720	1	DK
382_06012011_DK32-2_scaffolds	PA0720	1	DK
382_06012011_DK32-3_scaffolds	PA0720	1	DK
382_07202009_DK32-0_scaffolds	PA0720	1	DK
382_08122008_DK32-0_scaffolds	PA0720	1	DK
382_08172011_DK32-0_scaffolds	PA0720	1	DK
382_08172011_DK32-1_scaffolds	PA0720	1	DK
382_08172012_DK32-0_scaffolds	PA0720	1	DK
382_08172012_DK32-1_scaffolds	PA0720	1	DK
382_08172012_DK32-2_scaffolds	PA0720	1	DK
382_09072009_DK32-0_scaffolds	PA0720	1	DK
382_09072009_DK32-1_scaffolds	PA0720	1	DK
392_04242012_DK26-0_scaffolds	PA0720	0	DK
392_05222012_DK26-0_scaffolds	PA0720	0	DK
392_07032012_DK26-0_scaffolds	PA0720	0	DK
392_08292012_DK26-0_scaffolds	PA0720	0	DK
392_11062012_DK26-0_scaffolds	PA0720	0	DK
392_11132012_DK26-0_scaffolds	PA0720	0	DK
392_11132012_DK26-1_scaffolds	PA0720	0	DK
392_12052012_DK26-0_scaffolds	PA0720	0	DK
392_12052012_DK26-1_scaffolds	PA0720	0	DK
398_03012010_DK36-0_scaffolds	PA0720	1	DK
398_03152011_DK36-0_scaffolds	PA0720	1	DK
398_03152011_DK36-1_scaffolds	PA0720	1	DK
398_04222009_DK36-0_scaffolds	PA0720	1	DK
398_07202010_DK36-0_scaffolds	PA0720	1	DK
398_09062011_DK36-0_scaffolds	PA0720	1	DK
398_09062011_DK36-1_scaffolds	PA0720	1	DK
398_09152010_DK36-0_scaffolds	PA0720	1	DK
398_09152010_DK36-1_scaffolds	PA0720	1	DK
398_09152010_DK36-2_scaffolds	PA0720	1	DK
398_10142010_DK36-0_scaffolds	PA0720	1	DK
398_10262009_DK36-0_scaffolds	PA0720	1	DK
398_11072012_DK36-0_scaffolds	PA0720	1	DK
398_11072012_DK36-1_scaffolds	PA0720	1	DK
398_11282011_DK36-0_scaffolds	PA0720	1	DK
398_11282011_DK36-1_scaffolds	PA0720	1	DK
398_12202010_DK36-0_scaffolds	PA0720	1	DK
405_01142010_DK13-0_scaffolds	PA0720	1	DK
405_01162008_DK13-0_scaffolds	PA0720	1	DK
405_04032008_DK13-0_scaffolds	PA0720	1	DK
405_04032008_DK13-1_scaffolds	PA0720	1	DK
405_04032008_DK13-2_scaffolds	PA0720	1	DK
405_04032008_DK13-3_scaffolds	PA0720	1	DK
405_05162012_DK13-0_scaffolds	PA0720	1	DK
405_09162010_DK13-0_scaffolds	PA0720	1	DK
405_10062010_DK13-0_scaffolds	PA0720	1	DK
405_10062010_DK13-1_scaffolds	PA0720	1	DK
405_10222007_DK13-0_scaffolds	PA0720	1	DK
405_10222007_DK13-1_scaffolds	PA0720	1	DK
405_11102005_DK13-0_scaffolds	PA0720	1	DK
405_12052012_DK13-0_scaffolds	PA0720	1	DK
405_12052012_DK13-1_scaffolds	PA0720	1	DK
408_01022013_DK09-0_scaffolds	PA0720	0	DK
408_01022013_DK09-1_scaffolds	PA0720	0	DK
408_03052008_DK09-0_scaffolds	PA0720	0	DK
408_04292010_DK09-0_scaffolds	PA0720	0	DK
408_05082006_DK09-0_scaffolds	PA0720	0	DK
408_06222009_DK09-0_scaffolds	PA0720	0	DK
408_06222009_DK09-1_scaffolds	PA0720	0	DK
408_07012010_DK09-0_scaffolds	PA0720	0	DK
408_07012010_DK09-1_scaffolds	PA0720	0	DK
408_08122008_DK09-0_scaffolds	PA0720	0	DK
408_08122008_DK09-1_scaffolds	PA0720	0	DK
408_08242009_DK09-0_scaffolds	PA0720	0	DK
408_08292006_DK09-0_scaffolds	PA0720	0	DK
408_09182008_DK09-0_scaffolds	PA0720	0	DK
408_09182008_DK09-1_scaffolds	PA0720	0	DK
408_09182008_DK09-2_scaffolds	PA0720	0	DK
408_09182008_DK09-3_scaffolds	PA0720	0	DK
408_11062007_DK09-0_scaffolds	PA0720	0	DK
408_11062007_DK09-1_scaffolds	PA0720	0	DK
408_12152008_DK09-0_scaffolds	PA0720	0	DK
414_01222010_DK12-0_scaffolds	PA0720	0	DK
414_03312008_DK12-0_scaffolds	PA0720	0	DK
414_03312008_DK12-1_scaffolds	PA0720	0	DK
414_03312008_DK12-2_scaffolds	PA0720	0	DK
414_04042006_DK12-0_scaffolds	PA0720	0	DK
414_04142008_DK12-0_scaffolds	PA0720	0	DK
414_04172013_DK12-0_scaffolds	PA0720	0	DK
414_04202009_DK12-0_scaffolds	PA0720	0	DK
414_04202009_DK12-1_scaffolds	PA0720	0	DK
414_05142007_DK12-0_scaffolds	PA0720	0	DK
414_06122012_DK12-0_scaffolds	PA0720	0	DK
414_07052010_DK12-0_scaffolds	PA0720	0	DK
414_09222008_DK12-0_scaffolds	PA0720	0	DK
414_10112010_DK12-0_scaffolds	PA0720	0	DK
414_10282010_DK12-0_scaffolds	PA0720	0	DK
414_10282010_DK12-1_scaffolds	PA0720	0	DK
414_10282010_DK12-2_scaffolds	PA0720	0	DK
414_10282010_DK12-3_scaffolds	PA0720	0	DK
414_10292007_DK12-0_scaffolds	PA0720	0	DK
414_11292012_DK12-0_scaffolds	PA0720	0	DK
421_02232009_DK06-0_scaffolds	PA0720	1	DK
421_03072007_DK06-0_scaffolds	PA0720	1	DK
421_05042010_DK06-0_scaffolds	PA0720	1	DK
421_05042010_DK06-1_scaffolds	PA0720	1	DK
421_06042008_DK06-0_scaffolds	PA0720	1	DK
421_09022002_DK37-0_scaffolds	PA0720	1	DK
421_09062006_DK06-0_scaffolds	PA0720	1	DK
421_09062006_DK06-1_scaffolds	PA0720	1	DK
421_10042010_DK06-0_scaffolds	PA0720	1	DK
421_10042010_DK06-1_scaffolds	PA0720	1	DK
421_10052009_DK06-0_scaffolds	PA0720	1	DK
421_10102007_DK06-0_scaffolds	PA0720	1	DK
421_11062012_DK06-0_scaffolds	PA0720	1	DK
421_11062012_DK06-1_scaffolds	PA0720	1	DK
421_11062012_DK06-2_scaffolds	PA0720	1	DK
422_01122009_DK22-0_scaffolds	PA0720	1	DK
422_03022010_DK23-0_scaffolds	PA0720	1	DK
422_05232005_DK21-0_scaffolds	PA0720	0	DK
422_06132006_DK21-0_scaffolds	PA0720	0	DK
422_06132006_DK21-1_scaffolds	PA0720	0	DK
422_07262006_DK21-0_scaffolds	PA0720	0	DK
422_08082012_DK24-0_scaffolds	PA0720	1	DK
422_08082012_DK24-1_scaffolds	PA0720	1	DK
422_10082012_DK24-0_scaffolds	PA0720	1	DK
422_10082012_DK24-1_scaffolds	PA0720	1	DK
422_11082005_DK21-0_scaffolds	PA0720	0	DK
422_11192012_DK24-0_scaffolds	PA0720	1	DK
422_11192012_DK24-1_scaffolds	PA0720	1	DK
430_01102007_DK35-0_scaffolds	PA0720	1	DK
430_02092010_DK34-0_scaffolds	PA0720	1	DK
430_03012012_DK35-0_scaffolds	PA0720	1	DK
430_03132006_DK35-0_scaffolds	PA0720	1	DK
430_03202006_DK35-0_scaffolds	PA0720	1	DK
430_04242007_DK35-0_scaffolds	PA0720	1	DK
430_08072012_DK35-0_scaffolds	PA0720	1	DK
430_11082007_DK35-0_scaffolds	PA0720	1	DK
430_11082007_DK35-1_scaffolds	PA0720	1	DK
430_11082007_DK35-2_scaffolds	PA0720	1	DK
430_11082007_DK35-3_scaffolds	PA0720	1	DK
430_11082007_DK35-4_scaffolds	PA0720	1	DK
430_11082007_DK35-5_scaffolds	PA0720	1	DK
430_11082007_DK35-6_scaffolds	PA0720	1	DK
430_11082007_DK35-7_scaffolds	PA0720	1	DK
431_02092011_DK14-0_scaffolds	PA0720	1	DK
431_02102011_DK14-0_scaffolds	PA0720	1	DK
431_03132012_DK14-0_scaffolds	PA0720	1	DK
431_03132012_DK14-1_scaffolds	PA0720	1	DK
431_05112011_DK14-0_scaffolds	PA0720	1	DK
431_05112011_DK14-1_scaffolds	PA0720	1	DK
431_05112011_DK14-2_scaffolds	PA0720	1	DK
431_05112011_DK14-3_scaffolds	PA0720	1	DK
431_05192008_DK14-0_scaffolds	PA0720	1	DK
431_07062010_DK14-0_scaffolds	PA0720	1	DK
431_08302011_DK14-0_scaffolds	PA0720	1	DK
431_08302011_DK14-1_scaffolds	PA0720	1	DK
431_09102009_DK14-0_scaffolds	PA0720	1	DK
431_09122011_DK14-0_scaffolds	PA0720	1	DK
438_01232008_DK17-0_scaffolds	PA0720	1	DK
438_01232008_DK17-1_scaffolds	PA0720	1	DK
438_01232008_DK17-2_scaffolds	PA0720	1	DK
438_01232008_DK17-3_scaffolds	PA0720	1	DK
438_01292007_DK17-0_scaffolds	PA0720	1	DK
438_04052011_DK17-0_scaffolds	PA0720	1	DK
438_04052011_DK17-1_scaffolds	PA0720	1	DK
438_04052011_DK17-2_scaffolds	PA0720	1	DK
438_04052011_DK17-3_scaffolds	PA0720	1	DK
438_04052011_DK17-4_scaffolds	PA0720	1	DK
438_04052011_DK17-5_scaffolds	PA0720	1	DK
438_04052011_DK17-6_scaffolds	PA0720	1	DK
438_04052011_DK17-7_scaffolds	PA0720	1	DK
438_04052011_DK17-8_scaffolds	PA0720	1	DK
438_04182012_DK17-0_scaffolds	PA0720	1	DK
438_04182012_DK17-1_scaffolds	PA0720	1	DK
438_04182012_DK17-2_scaffolds	PA0720	1	DK
438_04182012_DK17-3_scaffolds	PA0720	1	DK
438_09052006_DK17-0_scaffolds	PA0720	1	DK
438_10212008_DK17-0_scaffolds	PA0720	1	DK
438_10222008_DK17-0_scaffolds	PA0720	1	DK
438_10222008_DK17-1_scaffolds	PA0720	1	DK
438_10222008_DK17-2_scaffolds	PA0720	1	DK
438_10222008_DK17-3_scaffolds	PA0720	1	DK
438_10222008_DK17-4_scaffolds	PA0720	1	DK
438_10222008_DK17-5_scaffolds	PA0720	1	DK
438_10222008_DK17-6_scaffolds	PA0720	1	DK
438_10222008_DK17-7_scaffolds	PA0720	1	DK
441_02142008_DK03-0_scaffolds	PA0720	0	DK
441_02142008_DK03-1_scaffolds	PA0720	0	DK
441_05032011_DK03-0_scaffolds	PA0720	0	DK
441_05032011_DK03-1_scaffolds	PA0720	0	DK
[truncated: 1,311 more rows]

## Sheet: fig_3D
PA1	PA2	cohort	same_pf
CPA0001	CPA0002	ST	TRUE
CPA-8_S15	CPA0006	ST	TRUE
CPA0006	CPA0007	ST	TRUE
CPA-8_S15	CPA0007	ST	TRUE
CPA-8_S15	CPA0010	ST	TRUE
CPA0006	CPA0010	ST	TRUE
CPA0007	CPA0010	ST	TRUE
CPA0014	CPA0016	ST	TRUE
CPA-29_S16	CPA0027	ST	TRUE
CPA-29_S16	CPA0040	ST	TRUE
CPA0027	CPA0040	ST	TRUE
CPA-29_S16	CPA0041	ST	TRUE
CPA0040	CPA0041	ST	TRUE
CPA0027	CPA0041	ST	TRUE
CPA-95_S12	CPA0047	ST	TRUE
CPA0394	CPA0049	ST	TRUE
CPA0386	CPA0049	ST	TRUE
CPA0053	CPA0054	ST	TRUE
CPA0122	CPA0056	ST	TRUE
CPA-95_S12	CPA0063	ST	TRUE
CPA0047	CPA0063	ST	TRUE
CPA0063	CPA0066	ST	TRUE
CPA0047	CPA0066	ST	TRUE
CPA-95_S12	CPA0066	ST	TRUE
CPA-20_S9	CPA0075	ST	TRUE
CPA0013	CPA0078	ST	FALSE
CPA0014	CPA0083	ST	TRUE
CPA0016	CPA0083	ST	TRUE
CPA0016	CPA0084	ST	TRUE
CPA0014	CPA0084	ST	TRUE
CPA0083	CPA0084	ST	TRUE
CPA0062	CPA0091	ST	TRUE
CPA0178	CPA0117	ST	TRUE
CPA0026	CPA0117	ST	TRUE
CPA0052	CPA0135	ST	FALSE
CPA0043	CPA0156	ST	TRUE
CPA0156	CPA0157	ST	TRUE
CPA0043	CPA0157	ST	TRUE
CPA0162	CPA0163	ST	TRUE
CPA0162	CPA0164	ST	TRUE
CPA0163	CPA0164	ST	TRUE
CPA0026	CPA0178	ST	TRUE
CPA0186	CPA0187	ST	TRUE
CPA0158	CPA0192	ST	TRUE
CPA0433	CPA0219	ST	TRUE
CPA0343	CPA0244	ST	TRUE
CPA0480	CPA0244	ST	TRUE
CPA0413	CPA0244	ST	TRUE
CPA0043	CPA0244	ST	TRUE
CPA0157	CPA0244	ST	TRUE
CPA0156	CPA0244	ST	TRUE
CPA0412	CPA0244	ST	TRUE
CPA0481	CPA0244	ST	TRUE
CPA0402	CPA0257	ST	TRUE
CPA0401	CPA0258	ST	FALSE
CPA0431	CPA0265	ST	TRUE
CPA0457	CPA0265	ST	TRUE
CPA0430	CPA0265	ST	TRUE
CPA0158	CPA0265	ST	TRUE
CPA0192	CPA0265	ST	TRUE
CPA0453	CPA0267	ST	TRUE
CPA0120	CPA0267	ST	TRUE
CPA0397	CPA0274	ST	TRUE
CPA0187	CPA0274	ST	TRUE
CPA0186	CPA0274	ST	TRUE
CPA0444	CPA0276	ST	TRUE
CPA0193	CPA0276	ST	TRUE
CPA0445	CPA0276	ST	TRUE
CPA0410	CPA0276	ST	TRUE
CPA0257	CPA0277	ST	TRUE
CPA0402	CPA0277	ST	TRUE
CPA0026	CPA0280	ST	TRUE
CPA0362	CPA0280	ST	TRUE
CPA0485	CPA0280	ST	TRUE
CPA0178	CPA0280	ST	TRUE
CPA0117	CPA0280	ST	TRUE
CPA0426	CPA0280	ST	TRUE
CPA0047	CPA0284	ST	TRUE
CPA0400	CPA0284	ST	TRUE
CPA0066	CPA0284	ST	TRUE
CPA-95_S12	CPA0284	ST	TRUE
CPA0063	CPA0284	ST	TRUE
CPA0042	CPA0292	ST	TRUE
CPA0480	CPA0309	ST	TRUE
CPA0043	CPA0309	ST	TRUE
CPA0157	CPA0309	ST	TRUE
CPA0412	CPA0309	ST	TRUE
CPA0481	CPA0309	ST	TRUE
CPA0156	CPA0309	ST	TRUE
CPA0343	CPA0309	ST	TRUE
CPA0244	CPA0309	ST	TRUE
CPA0413	CPA0309	ST	TRUE
CPA0043	CPA0310	ST	TRUE
CPA0412	CPA0310	ST	TRUE
CPA0413	CPA0310	ST	TRUE
CPA0157	CPA0310	ST	TRUE
CPA0481	CPA0310	ST	TRUE
CPA0244	CPA0310	ST	TRUE
CPA0480	CPA0310	ST	TRUE
CPA0156	CPA0310	ST	TRUE
CPA0343	CPA0310	ST	TRUE
CPA0309	CPA0310	ST	TRUE
CPA0156	CPA0311	ST	TRUE
CPA0043	CPA0311	ST	TRUE
CPA0244	CPA0311	ST	TRUE
CPA0480	CPA0311	ST	TRUE
CPA0157	CPA0311	ST	TRUE
CPA0481	CPA0311	ST	TRUE
CPA0343	CPA0311	ST	TRUE
CPA0309	CPA0311	ST	TRUE
CPA0413	CPA0311	ST	TRUE
CPA0310	CPA0311	ST	TRUE
CPA0412	CPA0311	ST	TRUE
CPA-95_S12	CPA0322	ST	TRUE
CPA0400	CPA0322	ST	TRUE
CPA0066	CPA0322	ST	TRUE
CPA0063	CPA0322	ST	TRUE
CPA0284	CPA0322	ST	TRUE
CPA0047	CPA0322	ST	TRUE
CPA0047	CPA0323	ST	TRUE
CPA0066	CPA0323	ST	TRUE
CPA-95_S12	CPA0323	ST	TRUE
CPA0322	CPA0323	ST	TRUE
CPA0063	CPA0323	ST	TRUE
CPA0400	CPA0323	ST	TRUE
CPA0284	CPA0323	ST	TRUE
CPA0120	CPA0329	ST	TRUE
CPA0267	CPA0329	ST	TRUE
CPA0453	CPA0329	ST	TRUE
CPA0200	CPA0340	ST	TRUE
CPA0156	CPA0343	ST	TRUE
CPA0043	CPA0343	ST	TRUE
CPA0157	CPA0343	ST	TRUE
CPA0292	CPA0359	ST	TRUE
CPA0042	CPA0359	ST	TRUE
CPA0042	CPA0360	ST	TRUE
CPA0292	CPA0360	ST	TRUE
CPA0359	CPA0360	ST	TRUE
CPA0426	CPA0361	ST	TRUE
CPA0117	CPA0361	ST	TRUE
CPA0485	CPA0361	ST	TRUE
CPA0026	CPA0361	ST	TRUE
CPA0178	CPA0361	ST	TRUE
CPA0280	CPA0361	ST	TRUE
CPA0362	CPA0361	ST	TRUE
CPA0178	CPA0362	ST	TRUE
CPA0117	CPA0362	ST	TRUE
CPA0026	CPA0362	ST	TRUE
CPA-98_S19	CPA0390	ST	TRUE
CPA0219	CPA0392	ST	TRUE
CPA0433	CPA0392	ST	TRUE
CPA0386	CPA0394	ST	TRUE
CPA0186	CPA0397	ST	TRUE
CPA0187	CPA0397	ST	TRUE
CPA0063	CPA0400	ST	TRUE
CPA0047	CPA0400	ST	TRUE
CPA0066	CPA0400	ST	TRUE
CPA-95_S12	CPA0400	ST	TRUE
CPA0193	CPA0410	ST	TRUE
CPA0043	CPA0412	ST	TRUE
CPA0343	CPA0412	ST	TRUE
CPA0156	CPA0412	ST	TRUE
CPA0481	CPA0412	ST	TRUE
CPA0157	CPA0412	ST	TRUE
CPA0480	CPA0412	ST	TRUE
CPA0157	CPA0413	ST	TRUE
CPA0412	CPA0413	ST	TRUE
CPA0343	CPA0413	ST	TRUE
CPA0156	CPA0413	ST	TRUE
CPA0043	CPA0413	ST	TRUE
CPA0481	CPA0413	ST	TRUE
CPA0480	CPA0413	ST	TRUE
CPA0340	CPA0417	ST	TRUE
CPA0200	CPA0417	ST	TRUE
CPA0178	CPA0426	ST	TRUE
CPA0117	CPA0426	ST	TRUE
CPA0362	CPA0426	ST	TRUE
CPA0026	CPA0426	ST	TRUE
CPA0192	CPA0430	ST	TRUE
CPA0158	CPA0430	ST	TRUE
CPA0158	CPA0431	ST	TRUE
CPA0430	CPA0431	ST	TRUE
CPA0192	CPA0431	ST	TRUE
CPA0106	CPA0432	ST	TRUE
CPA0193	CPA0444	ST	TRUE
CPA0410	CPA0444	ST	TRUE
CPA0410	CPA0445	ST	TRUE
CPA0193	CPA0445	ST	TRUE
CPA0444	CPA0445	ST	TRUE
CPA0417	CPA0447	ST	TRUE
CPA0340	CPA0447	ST	TRUE
CPA0200	CPA0447	ST	TRUE
CPA0120	CPA0453	ST	TRUE
CPA0430	CPA0457	ST	TRUE
CPA0431	CPA0457	ST	TRUE
CPA0192	CPA0457	ST	TRUE
CPA0158	CPA0457	ST	TRUE
CPA0033	CPA0460	ST	FALSE
CPA0091	CPA0463	ST	TRUE
CPA0062	CPA0463	ST	TRUE
CPA0394	CPA0475	ST	TRUE
CPA0049	CPA0475	ST	TRUE
CPA0386	CPA0475	ST	TRUE
CPA0169	CPA0478	ST	TRUE
CPA0156	CPA0480	ST	TRUE
CPA0157	CPA0480	ST	TRUE
CPA0043	CPA0480	ST	TRUE
CPA0343	CPA0480	ST	TRUE
CPA0157	CPA0481	ST	TRUE
CPA0480	CPA0481	ST	TRUE
CPA0343	CPA0481	ST	TRUE
CPA0043	CPA0481	ST	TRUE
CPA0156	CPA0481	ST	TRUE
CPA0426	CPA0485	ST	TRUE
CPA0026	CPA0485	ST	TRUE
CPA0117	CPA0485	ST	TRUE
CPA0178	CPA0485	ST	TRUE
CPA0362	CPA0485	ST	TRUE
CPA0340	CPA0497	ST	TRUE
CPA0417	CPA0497	ST	TRUE
CPA0200	CPA0497	ST	TRUE
CPA0447	CPA0497	ST	TRUE
CPA0501	CPA0502	ST	TRUE
236_01112007_DK53-0_scaffolds	236_01112007_DK53-1_scaffolds	DK	TRUE
236_01302007_DK15-0_scaffolds	236_02242011_DK15-2_scaffolds	DK	TRUE
236_01112007_DK53-1_scaffolds	236_02242011_DK53-0_scaffolds	DK	TRUE
236_01112007_DK53-0_scaffolds	236_02242011_DK53-0_scaffolds	DK	TRUE
236_01112007_DK53-0_scaffolds	236_02242011_DK53-1_scaffolds	DK	TRUE
236_01112007_DK53-1_scaffolds	236_02242011_DK53-1_scaffolds	DK	TRUE
236_02242011_DK53-0_scaffolds	236_02242011_DK53-1_scaffolds	DK	TRUE
236_03262009_DK01-0_scaffolds	236_05012006_DK01-0_scaffolds	DK	TRUE
236_05012006_DK01-0_scaffolds	236_05302012_DK01-0_scaffolds	DK	FALSE
236_03262009_DK01-0_scaffolds	236_05302012_DK01-0_scaffolds	DK	FALSE
236_01112007_DK53-1_scaffolds	236_05302012_DK53-0_scaffolds	DK	TRUE
236_02242011_DK53-0_scaffolds	236_05302012_DK53-0_scaffolds	DK	TRUE
236_01112007_DK53-0_scaffolds	236_05302012_DK53-0_scaffolds	DK	TRUE
236_02242011_DK53-1_scaffolds	236_05302012_DK53-0_scaffolds	DK	TRUE
236_05012006_DK01-0_scaffolds	236_06022010_DK01-0_scaffolds	DK	TRUE
236_05302012_DK01-0_scaffolds	236_06022010_DK01-0_scaffolds	DK	FALSE
236_03262009_DK01-0_scaffolds	236_06022010_DK01-0_scaffolds	DK	TRUE
236_02242011_DK53-1_scaffolds	236_06022010_DK53-0_scaffolds	DK	TRUE
236_02242011_DK53-0_scaffolds	236_06022010_DK53-0_scaffolds	DK	TRUE
236_01112007_DK53-1_scaffolds	236_06022010_DK53-0_scaffolds	DK	TRUE
236_01112007_DK53-0_scaffolds	236_06022010_DK53-0_scaffolds	DK	TRUE
236_05302012_DK53-0_scaffolds	236_06022010_DK53-0_scaffolds	DK	TRUE
236_05302012_DK01-0_scaffolds	236_06122007_DK01-0_scaffolds	DK	FALSE
236_05012006_DK01-0_scaffolds	236_06122007_DK01-0_scaffolds	DK	TRUE
236_03262009_DK01-0_scaffolds	236_06122007_DK01-0_scaffolds	DK	TRUE
236_06022010_DK01-0_scaffolds	236_06122007_DK01-0_scaffolds	DK	TRUE
236_05302012_DK53-0_scaffolds	236_06122007_DK53-0_scaffolds	DK	TRUE
236_01112007_DK53-0_scaffolds	236_06122007_DK53-0_scaffolds	DK	TRUE
236_01112007_DK53-1_scaffolds	236_06122007_DK53-0_scaffolds	DK	TRUE
236_02242011_DK53-0_scaffolds	236_06122007_DK53-0_scaffolds	DK	TRUE
236_06022010_DK53-0_scaffolds	236_06122007_DK53-0_scaffolds	DK	TRUE
236_02242011_DK53-1_scaffolds	236_06122007_DK53-0_scaffolds	DK	TRUE
236_06022010_DK53-0_scaffolds	236_06282005_DK53-0_scaffolds	DK	TRUE
236_05302012_DK53-0_scaffolds	236_06282005_DK53-0_scaffolds	DK	TRUE
236_02242011_DK53-1_scaffolds	236_06282005_DK53-0_scaffolds	DK	TRUE
236_01112007_DK53-1_scaffolds	236_06282005_DK53-0_scaffolds	DK	TRUE
236_02242011_DK53-0_scaffolds	236_06282005_DK53-0_scaffolds	DK	TRUE
236_01112007_DK53-0_scaffolds	236_06282005_DK53-0_scaffolds	DK	TRUE
236_06122007_DK53-0_scaffolds	236_06282005_DK53-0_scaffolds	DK	TRUE
236_06122007_DK01-0_scaffolds	236_08292006_DK01-0_scaffolds	DK	TRUE
236_05012006_DK01-0_scaffolds	236_08292006_DK01-0_scaffolds	DK	TRUE
236_03262009_DK01-0_scaffolds	236_08292006_DK01-0_scaffolds	DK	TRUE
236_06022010_DK01-0_scaffolds	236_08292006_DK01-0_scaffolds	DK	TRUE
236_05302012_DK01-0_scaffolds	236_08292006_DK01-0_scaffolds	DK	FALSE
236_02242011_DK15-2_scaffolds	236_08292006_DK15-0_scaffolds	DK	TRUE
236_01302007_DK15-0_scaffolds	236_08292006_DK15-0_scaffolds	DK	TRUE
236_02242011_DK53-0_scaffolds	236_08292006_DK53-0_scaffolds	DK	TRUE
236_06122007_DK53-0_scaffolds	236_08292006_DK53-0_scaffolds	DK	TRUE
236_01112007_DK53-1_scaffolds	236_08292006_DK53-0_scaffolds	DK	TRUE
236_02242011_DK53-1_scaffolds	236_08292006_DK53-0_scaffolds	DK	TRUE
236_01112007_DK53-0_scaffolds	236_08292006_DK53-0_scaffolds	DK	TRUE
236_06022010_DK53-0_scaffolds	236_08292006_DK53-0_scaffolds	DK	TRUE
236_06282005_DK53-0_scaffolds	236_08292006_DK53-0_scaffolds	DK	TRUE
236_05302012_DK53-0_scaffolds	236_08292006_DK53-0_scaffolds	DK	TRUE
236_01302007_DK15-0_scaffolds	236_09032010_DK15-0_scaffolds	DK	TRUE
236_08292006_DK15-0_scaffolds	236_09032010_DK15-0_scaffolds	DK	TRUE
236_02242011_DK15-2_scaffolds	236_09032010_DK15-0_scaffolds	DK	TRUE
236_06122007_DK53-0_scaffolds	236_09032010_DK53-0_scaffolds	DK	TRUE
236_08292006_DK53-0_scaffolds	236_09032010_DK53-0_scaffolds	DK	TRUE
236_01112007_DK53-1_scaffolds	236_09032010_DK53-0_scaffolds	DK	TRUE
236_02242011_DK53-1_scaffolds	236_09032010_DK53-0_scaffolds	DK	TRUE
236_05302012_DK53-0_scaffolds	236_09032010_DK53-0_scaffolds	DK	TRUE
236_06022010_DK53-0_scaffolds	236_09032010_DK53-0_scaffolds	DK	TRUE
236_01112007_DK53-0_scaffolds	236_09032010_DK53-0_scaffolds	DK	TRUE
236_06282005_DK53-0_scaffolds	236_09032010_DK53-0_scaffolds	DK	TRUE
236_02242011_DK53-0_scaffolds	236_09032010_DK53-0_scaffolds	DK	TRUE
236_05302012_DK01-0_scaffolds	236_09282011_DK01-0_scaffolds	DK	FALSE
236_06022010_DK01-0_scaffolds	236_09282011_DK01-0_scaffolds	DK	TRUE
236_06122007_DK01-0_scaffolds	236_09282011_DK01-0_scaffolds	DK	TRUE
236_05012006_DK01-0_scaffolds	236_09282011_DK01-0_scaffolds	DK	TRUE
236_03262009_DK01-0_scaffolds	236_09282011_DK01-0_scaffolds	DK	TRUE
236_08292006_DK01-0_scaffolds	236_09282011_DK01-0_scaffolds	DK	TRUE
236_08292006_DK53-0_scaffolds	236_09282011_DK53-0_scaffolds	DK	TRUE
236_06282005_DK53-0_scaffolds	236_09282011_DK53-0_scaffolds	DK	TRUE
236_02242011_DK53-1_scaffolds	236_09282011_DK53-0_scaffolds	DK	TRUE
236_06122007_DK53-0_scaffolds	236_09282011_DK53-0_scaffolds	DK	TRUE
236_02242011_DK53-0_scaffolds	236_09282011_DK53-0_scaffolds	DK	TRUE
236_09032010_DK53-0_scaffolds	236_09282011_DK53-0_scaffolds	DK	TRUE
236_06022010_DK53-0_scaffolds	236_09282011_DK53-0_scaffolds	DK	TRUE
236_05302012_DK53-0_scaffolds	236_09282011_DK53-0_scaffolds	DK	TRUE
236_01112007_DK53-1_scaffolds	236_09282011_DK53-0_scaffolds	DK	TRUE
236_01112007_DK53-0_scaffolds	236_09282011_DK53-0_scaffolds	DK	TRUE
236_05012006_DK01-0_scaffolds	236_10202008_DK01-0_scaffolds	DK	TRUE
236_06122007_DK01-0_scaffolds	236_10202008_DK01-0_scaffolds	DK	TRUE
236_03262009_DK01-0_scaffolds	236_10202008_DK01-0_scaffolds	DK	TRUE
236_08292006_DK01-0_scaffolds	236_10202008_DK01-0_scaffolds	DK	TRUE
236_09282011_DK01-0_scaffolds	236_10202008_DK01-0_scaffolds	DK	TRUE
236_06022010_DK01-0_scaffolds	236_10202008_DK01-0_scaffolds	DK	TRUE
236_05302012_DK01-0_scaffolds	236_10202008_DK01-0_scaffolds	DK	FALSE
236_05302012_DK01-0_scaffolds	236_10302007_DK01-0_scaffolds	DK	FALSE
236_05012006_DK01-0_scaffolds	236_10302007_DK01-0_scaffolds	DK	TRUE
236_10202008_DK01-0_scaffolds	236_10302007_DK01-0_scaffolds	DK	TRUE
236_09282011_DK01-0_scaffolds	236_10302007_DK01-0_scaffolds	DK	TRUE
236_03262009_DK01-0_scaffolds	236_10302007_DK01-0_scaffolds	DK	TRUE
236_08292006_DK01-0_scaffolds	236_10302007_DK01-0_scaffolds	DK	TRUE
236_06122007_DK01-0_scaffolds	236_10302007_DK01-0_scaffolds	DK	TRUE
236_06022010_DK01-0_scaffolds	236_10302007_DK01-0_scaffolds	DK	TRUE
236_10202008_DK01-0_scaffolds	236_11012010_DK01-0_scaffolds	DK	TRUE
236_05302012_DK01-0_scaffolds	236_11012010_DK01-0_scaffolds	DK	FALSE
236_06122007_DK01-0_scaffolds	236_11012010_DK01-0_scaffolds	DK	TRUE
236_06022010_DK01-0_scaffolds	236_11012010_DK01-0_scaffolds	DK	TRUE
236_08292006_DK01-0_scaffolds	236_11012010_DK01-0_scaffolds	DK	TRUE
236_09282011_DK01-0_scaffolds	236_11012010_DK01-0_scaffolds	DK	TRUE
236_03262009_DK01-0_scaffolds	236_11012010_DK01-0_scaffolds	DK	TRUE
236_10302007_DK01-0_scaffolds	236_11012010_DK01-0_scaffolds	DK	TRUE
236_05012006_DK01-0_scaffolds	236_11012010_DK01-0_scaffolds	DK	TRUE
236_06122007_DK53-0_scaffolds	236_11012010_DK53-0_scaffolds	DK	TRUE
236_09032010_DK53-0_scaffolds	236_11012010_DK53-0_scaffolds	DK	TRUE
236_06282005_DK53-0_scaffolds	236_11012010_DK53-0_scaffolds	DK	TRUE
236_01112007_DK53-0_scaffolds	236_11012010_DK53-0_scaffolds	DK	TRUE
236_02242011_DK53-1_scaffolds	236_11012010_DK53-0_scaffolds	DK	TRUE
236_05302012_DK53-0_scaffolds	236_11012010_DK53-0_scaffolds	DK	TRUE
236_02242011_DK53-0_scaffolds	236_11012010_DK53-0_scaffolds	DK	TRUE
236_01112007_DK53-1_scaffolds	236_11012010_DK53-0_scaffolds	DK	TRUE
236_08292006_DK53-0_scaffolds	236_11012010_DK53-0_scaffolds	DK	TRUE
236_06022010_DK53-0_scaffolds	236_11012010_DK53-0_scaffolds	DK	TRUE
236_09282011_DK53-0_scaffolds	236_11012010_DK53-0_scaffolds	DK	TRUE
341_01312007_DK19-0_scaffolds	341_02072008_DK19-0_scaffolds	DK	TRUE
341_02072008_DK19-0_scaffolds	341_02072008_DK19-1_scaffolds	DK	TRUE
341_01312007_DK19-0_scaffolds	341_02072008_DK19-1_scaffolds	DK	TRUE
341_01312007_DK19-0_scaffolds	341_02262009_DK19-0_scaffolds	DK	TRUE
341_02072008_DK19-0_scaffolds	341_02262009_DK19-0_scaffolds	DK	TRUE
341_02072008_DK19-1_scaffolds	341_02262009_DK19-0_scaffolds	DK	TRUE
341_02072008_DK19-1_scaffolds	341_03282012_DK19-0_scaffolds	DK	TRUE
341_02072008_DK19-0_scaffolds	341_03282012_DK19-0_scaffolds	DK	TRUE
341_02262009_DK19-0_scaffolds	341_03282012_DK19-0_scaffolds	DK	TRUE
341_01312007_DK19-0_scaffolds	341_03282012_DK19-0_scaffolds	DK	TRUE
341_01312007_DK19-0_scaffolds	341_03282012_DK19-1_scaffolds	DK	TRUE
341_02072008_DK19-1_scaffolds	341_03282012_DK19-1_scaffolds	DK	TRUE
341_02072008_DK19-0_scaffolds	341_03282012_DK19-1_scaffolds	DK	TRUE
341_02262009_DK19-0_scaffolds	341_03282012_DK19-1_scaffolds	DK	TRUE
341_03282012_DK19-0_scaffolds	341_03282012_DK19-1_scaffolds	DK	TRUE
341_02262009_DK19-0_scaffolds	341_03282012_DK19-2_scaffolds	DK	TRUE
341_01312007_DK19-0_scaffolds	341_03282012_DK19-2_scaffolds	DK	TRUE
341_03282012_DK19-0_scaffolds	341_03282012_DK19-2_scaffolds	DK	TRUE
341_02072008_DK19-1_scaffolds	341_03282012_DK19-2_scaffolds	DK	TRUE
341_02072008_DK19-0_scaffolds	341_03282012_DK19-2_scaffolds	DK	TRUE
341_03282012_DK19-1_scaffolds	341_03282012_DK19-2_scaffolds	DK	TRUE
341_01312007_DK19-0_scaffolds	341_05252010_DK19-0_scaffolds	DK	TRUE
341_02072008_DK19-1_scaffolds	341_05252010_DK19-0_scaffolds	DK	TRUE
341_03282012_DK19-1_scaffolds	341_05252010_DK19-0_scaffolds	DK	TRUE
341_03282012_DK19-0_scaffolds	341_05252010_DK19-0_scaffolds	DK	TRUE
341_02072008_DK19-0_scaffolds	341_05252010_DK19-0_scaffolds	DK	TRUE
341_03282012_DK19-2_scaffolds	341_05252010_DK19-0_scaffolds	DK	TRUE
341_02262009_DK19-0_scaffolds	341_05252010_DK19-0_scaffolds	DK	TRUE
341_02072008_DK19-0_scaffolds	341_05252010_DK19-1_scaffolds	DK	TRUE
341_02262009_DK19-0_scaffolds	341_05252010_DK19-1_scaffolds	DK	TRUE
341_03282012_DK19-1_scaffolds	341_05252010_DK19-1_scaffolds	DK	TRUE
341_02072008_DK19-1_scaffolds	341_05252010_DK19-1_scaffolds	DK	TRUE
341_05252010_DK19-0_scaffolds	341_05252010_DK19-1_scaffolds	DK	TRUE
341_01312007_DK19-0_scaffolds	341_05252010_DK19-1_scaffolds	DK	TRUE
341_03282012_DK19-2_scaffolds	341_05252010_DK19-1_scaffolds	DK	TRUE
341_03282012_DK19-0_scaffolds	341_05252010_DK19-1_scaffolds	DK	TRUE
341_05252010_DK19-1_scaffolds	341_05252010_DK19-2_scaffolds	DK	TRUE
341_03282012_DK19-2_scaffolds	341_05252010_DK19-2_scaffolds	DK	TRUE
341_01312007_DK19-0_scaffolds	341_05252010_DK19-2_scaffolds	DK	TRUE
341_03282012_DK19-0_scaffolds	341_05252010_DK19-2_scaffolds	DK	TRUE
341_02072008_DK19-0_scaffolds	341_05252010_DK19-2_scaffolds	DK	TRUE
341_02262009_DK19-0_scaffolds	341_05252010_DK19-2_scaffolds	DK	TRUE
341_03282012_DK19-1_scaffolds	341_05252010_DK19-2_scaffolds	DK	TRUE
341_02072008_DK19-1_scaffolds	341_05252010_DK19-2_scaffolds	DK	TRUE
341_05252010_DK19-0_scaffolds	341_05252010_DK19-2_scaffolds	DK	TRUE
341_03282012_DK19-2_scaffolds	341_05252010_DK19-3_scaffolds	DK	TRUE
341_05252010_DK19-2_scaffolds	341_05252010_DK19-3_scaffolds	DK	TRUE
341_01312007_DK19-0_scaffolds	341_05252010_DK19-3_scaffolds	DK	TRUE
341_03282012_DK19-0_scaffolds	341_05252010_DK19-3_scaffolds	DK	TRUE
341_03282012_DK19-1_scaffolds	341_05252010_DK19-3_scaffolds	DK	TRUE
341_02072008_DK19-0_scaffolds	341_05252010_DK19-3_scaffolds	DK	TRUE
341_05252010_DK19-1_scaffolds	341_05252010_DK19-3_scaffolds	DK	TRUE
341_02072008_DK19-1_scaffolds	341_05252010_DK19-3_scaffolds	DK	TRUE
341_05252010_DK19-0_scaffolds	341_05252010_DK19-3_scaffolds	DK	TRUE
341_02262009_DK19-0_scaffolds	341_05252010_DK19-3_scaffolds	DK	TRUE
341_02072008_DK19-0_scaffolds	341_05252010_DK19-4_scaffolds	DK	TRUE
341_05252010_DK19-3_scaffolds	341_05252010_DK19-4_scaffolds	DK	TRUE
341_02072008_DK19-1_scaffolds	341_05252010_DK19-4_scaffolds	DK	TRUE
341_01312007_DK19-0_scaffolds	341_05252010_DK19-4_scaffolds	DK	TRUE
341_02262009_DK19-0_scaffolds	341_05252010_DK19-4_scaffolds	DK	TRUE
341_05252010_DK19-0_scaffolds	341_05252010_DK19-4_scaffolds	DK	TRUE
341_03282012_DK19-2_scaffolds	341_05252010_DK19-4_scaffolds	DK	TRUE
341_03282012_DK19-1_scaffolds	341_05252010_DK19-4_scaffolds	DK	TRUE
341_03282012_DK19-0_scaffolds	341_05252010_DK19-4_scaffolds	DK	TRUE
341_05252010_DK19-1_scaffolds	341_05252010_DK19-4_scaffolds	DK	TRUE
341_05252010_DK19-2_scaffolds	341_05252010_DK19-4_scaffolds	DK	TRUE
341_03282012_DK19-2_scaffolds	341_05252010_DK19-5_scaffolds	DK	TRUE
341_05252010_DK19-0_scaffolds	341_05252010_DK19-5_scaffolds	DK	TRUE
341_05252010_DK19-4_scaffolds	341_05252010_DK19-5_scaffolds	DK	TRUE
341_05252010_DK19-2_scaffolds	341_05252010_DK19-5_scaffolds	DK	TRUE
341_02262009_DK19-0_scaffolds	341_05252010_DK19-5_scaffolds	DK	TRUE
341_02072008_DK19-1_scaffolds	341_05252010_DK19-5_scaffolds	DK	TRUE
341_05252010_DK19-3_scaffolds	341_05252010_DK19-5_scaffolds	DK	TRUE
341_03282012_DK19-0_scaffolds	341_05252010_DK19-5_scaffolds	DK	TRUE
341_02072008_DK19-0_scaffolds	341_05252010_DK19-5_scaffolds	DK	TRUE
341_03282012_DK19-1_scaffolds	341_05252010_DK19-5_scaffolds	DK	TRUE
341_05252010_DK19-1_scaffolds	341_05252010_DK19-5_scaffolds	DK	TRUE
341_01312007_DK19-0_scaffolds	341_05252010_DK19-5_scaffolds	DK	TRUE
341_05252010_DK19-0_scaffolds	341_07042006_DK19-0_scaffolds	DK	TRUE
341_02072008_DK19-0_scaffolds	341_07042006_DK19-0_scaffolds	DK	TRUE
341_05252010_DK19-2_scaffolds	341_07042006_DK19-0_scaffolds	DK	TRUE
341_02262009_DK19-0_scaffolds	341_07042006_DK19-0_scaffolds	DK	TRUE
341_05252010_DK19-4_scaffolds	341_07042006_DK19-0_scaffolds	DK	TRUE
341_05252010_DK19-5_scaffolds	341_07042006_DK19-0_scaffolds	DK	TRUE
341_03282012_DK19-1_scaffolds	341_07042006_DK19-0_scaffolds	DK	TRUE
341_03282012_DK19-2_scaffolds	341_07042006_DK19-0_scaffolds	DK	TRUE
341_01312007_DK19-0_scaffolds	341_07042006_DK19-0_scaffolds	DK	TRUE
341_02072008_DK19-1_scaffolds	341_07042006_DK19-0_scaffolds	DK	TRUE
341_03282012_DK19-0_scaffolds	341_07042006_DK19-0_scaffolds	DK	TRUE
341_05252010_DK19-3_scaffolds	341_07042006_DK19-0_scaffolds	DK	TRUE
341_05252010_DK19-1_scaffolds	341_07042006_DK19-0_scaffolds	DK	TRUE
341_03282012_DK19-1_scaffolds	341_07042007_DK19-0_scaffolds	DK	TRUE
341_02072008_DK19-1_scaffolds	341_07042007_DK19-0_scaffolds	DK	TRUE
341_03282012_DK19-0_scaffolds	341_07042007_DK19-0_scaffolds	DK	TRUE
341_02262009_DK19-0_scaffolds	341_07042007_DK19-0_scaffolds	DK	TRUE
341_05252010_DK19-2_scaffolds	341_07042007_DK19-0_scaffolds	DK	TRUE
341_05252010_DK19-1_scaffolds	341_07042007_DK19-0_scaffolds	DK	TRUE
341_05252010_DK19-0_scaffolds	341_07042007_DK19-0_scaffolds	DK	TRUE
341_05252010_DK19-3_scaffolds	341_07042007_DK19-0_scaffolds	DK	TRUE
341_05252010_DK19-5_scaffolds	341_07042007_DK19-0_scaffolds	DK	TRUE
341_02072008_DK19-0_scaffolds	341_07042007_DK19-0_scaffolds	DK	TRUE
341_07042006_DK19-0_scaffolds	341_07042007_DK19-0_scaffolds	DK	TRUE
341_01312007_DK19-0_scaffolds	341_07042007_DK19-0_scaffolds	DK	TRUE
341_05252010_DK19-4_scaffolds	341_07042007_DK19-0_scaffolds	DK	TRUE
341_03282012_DK19-2_scaffolds	341_07042007_DK19-0_scaffolds	DK	TRUE
341_02072008_DK19-1_scaffolds	341_07042007_DK19-1_scaffolds	DK	TRUE
341_02262009_DK19-0_scaffolds	341_07042007_DK19-1_scaffolds	DK	TRUE
341_05252010_DK19-2_scaffolds	341_07042007_DK19-1_scaffolds	DK	TRUE
341_05252010_DK19-5_scaffolds	341_07042007_DK19-1_scaffolds	DK	TRUE
341_07042007_DK19-0_scaffolds	341_07042007_DK19-1_scaffolds	DK	TRUE
341_05252010_DK19-3_scaffolds	341_07042007_DK19-1_scaffolds	DK	TRUE
341_02072008_DK19-0_scaffolds	341_07042007_DK19-1_scaffolds	DK	TRUE
341_05252010_DK19-0_scaffolds	341_07042007_DK19-1_scaffolds	DK	TRUE
341_05252010_DK19-4_scaffolds	341_07042007_DK19-1_scaffolds	DK	TRUE
341_03282012_DK19-0_scaffolds	341_07042007_DK19-1_scaffolds	DK	TRUE
341_03282012_DK19-1_scaffolds	341_07042007_DK19-1_scaffolds	DK	TRUE
341_07042006_DK19-0_scaffolds	341_07042007_DK19-1_scaffolds	DK	TRUE
341_03282012_DK19-2_scaffolds	341_07042007_DK19-1_scaffolds	DK	TRUE
341_05252010_DK19-1_scaffolds	341_07042007_DK19-1_scaffolds	DK	TRUE
341_01312007_DK19-0_scaffolds	341_07042007_DK19-1_scaffolds	DK	TRUE
341_03282012_DK19-2_scaffolds	341_08062012_DK19-0_scaffolds	DK	TRUE
341_07042007_DK19-1_scaffolds	341_08062012_DK19-0_scaffolds	DK	TRUE
341_03282012_DK19-1_scaffolds	341_08062012_DK19-0_scaffolds	DK	TRUE
341_05252010_DK19-2_scaffolds	341_08062012_DK19-0_scaffolds	DK	TRUE
341_02072008_DK19-0_scaffolds	341_08062012_DK19-0_scaffolds	DK	TRUE
341_05252010_DK19-3_scaffolds	341_08062012_DK19-0_scaffolds	DK	TRUE
341_05252010_DK19-1_scaffolds	341_08062012_DK19-0_scaffolds	DK	TRUE
341_02072008_DK19-1_scaffolds	341_08062012_DK19-0_scaffolds	DK	TRUE
341_03282012_DK19-0_scaffolds	341_08062012_DK19-0_scaffolds	DK	TRUE
341_05252010_DK19-5_scaffolds	341_08062012_DK19-0_scaffolds	DK	TRUE
341_05252010_DK19-4_scaffolds	341_08062012_DK19-0_scaffolds	DK	TRUE
341_07042006_DK19-0_scaffolds	341_08062012_DK19-0_scaffolds	DK	TRUE
341_02262009_DK19-0_scaffolds	341_08062012_DK19-0_scaffolds	DK	TRUE
341_07042007_DK19-0_scaffolds	341_08062012_DK19-0_scaffolds	DK	TRUE
341_01312007_DK19-0_scaffolds	341_08062012_DK19-0_scaffolds	DK	TRUE
341_05252010_DK19-0_scaffolds	341_08062012_DK19-0_scaffolds	DK	TRUE
341_05252010_DK19-3_scaffolds	341_08062012_DK19-1_scaffolds	DK	TRUE
341_02262009_DK19-0_scaffolds	341_08062012_DK19-1_scaffolds	DK	TRUE
341_07042007_DK19-0_scaffolds	341_08062012_DK19-1_scaffolds	DK	TRUE
341_01312007_DK19-0_scaffolds	341_08062012_DK19-1_scaffolds	DK	TRUE
341_02072008_DK19-1_scaffolds	341_08062012_DK19-1_scaffolds	DK	TRUE
341_05252010_DK19-5_scaffolds	341_08062012_DK19-1_scaffolds	DK	TRUE
341_05252010_DK19-2_scaffolds	341_08062012_DK19-1_scaffolds	DK	TRUE
341_05252010_DK19-0_scaffolds	341_08062012_DK19-1_scaffolds	DK	TRUE
341_03282012_DK19-2_scaffolds	341_08062012_DK19-1_scaffolds	DK	TRUE
341_05252010_DK19-4_scaffolds	341_08062012_DK19-1_scaffolds	DK	TRUE
341_03282012_DK19-1_scaffolds	341_08062012_DK19-1_scaffolds	DK	TRUE
341_07042007_DK19-1_scaffolds	341_08062012_DK19-1_scaffolds	DK	TRUE
341_03282012_DK19-0_scaffolds	341_08062012_DK19-1_scaffolds	DK	TRUE
341_05252010_DK19-1_scaffolds	341_08062012_DK19-1_scaffolds	DK	TRUE
341_08062012_DK19-0_scaffolds	341_08062012_DK19-1_scaffolds	DK	TRUE
341_02072008_DK19-0_scaffolds	341_08062012_DK19-1_scaffolds	DK	TRUE
341_07042006_DK19-0_scaffolds	341_08062012_DK19-1_scaffolds	DK	TRUE
341_05252010_DK19-0_scaffolds	341_08062012_DK19-2_scaffolds	DK	TRUE
341_07042006_DK19-0_scaffolds	341_08062012_DK19-2_scaffolds	DK	TRUE
341_05252010_DK19-3_scaffolds	341_08062012_DK19-2_scaffolds	DK	TRUE
341_03282012_DK19-0_scaffolds	341_08062012_DK19-2_scaffolds	DK	TRUE
341_02072008_DK19-0_scaffolds	341_08062012_DK19-2_scaffolds	DK	TRUE
341_01312007_DK19-0_scaffolds	341_08062012_DK19-2_scaffolds	DK	TRUE
341_08062012_DK19-1_scaffolds	341_08062012_DK19-2_scaffolds	DK	TRUE
341_07042007_DK19-0_scaffolds	341_08062012_DK19-2_scaffolds	DK	TRUE
341_07042007_DK19-1_scaffolds	341_08062012_DK19-2_scaffolds	DK	TRUE
341_03282012_DK19-2_scaffolds	341_08062012_DK19-2_scaffolds	DK	TRUE
341_03282012_DK19-1_scaffolds	341_08062012_DK19-2_scaffolds	DK	TRUE
341_02262009_DK19-0_scaffolds	341_08062012_DK19-2_scaffolds	DK	TRUE
341_05252010_DK19-1_scaffolds	341_08062012_DK19-2_scaffolds	DK	TRUE
341_02072008_DK19-1_scaffolds	341_08062012_DK19-2_scaffolds	DK	TRUE
341_05252010_DK19-4_scaffolds	341_08062012_DK19-2_scaffolds	DK	TRUE
341_08062012_DK19-0_scaffolds	341_08062012_DK19-2_scaffolds	DK	TRUE
341_05252010_DK19-2_scaffolds	341_08062012_DK19-2_scaffolds	DK	TRUE
341_05252010_DK19-5_scaffolds	341_08062012_DK19-2_scaffolds	DK	TRUE
341_05252010_DK19-3_scaffolds	341_08202007_DK19-0_scaffolds	DK	TRUE
341_02262009_DK19-0_scaffolds	341_08202007_DK19-0_scaffolds	DK	TRUE
341_07042007_DK19-1_scaffolds	341_08202007_DK19-0_scaffolds	DK	TRUE
341_03282012_DK19-2_scaffolds	341_08202007_DK19-0_scaffolds	DK	TRUE
341_05252010_DK19-5_scaffolds	341_08202007_DK19-0_scaffolds	DK	TRUE
341_07042007_DK19-0_scaffolds	341_08202007_DK19-0_scaffolds	DK	TRUE
341_05252010_DK19-4_scaffolds	341_08202007_DK19-0_scaffolds	DK	TRUE
341_01312007_DK19-0_scaffolds	341_08202007_DK19-0_scaffolds	DK	TRUE
341_05252010_DK19-0_scaffolds	341_08202007_DK19-0_scaffolds	DK	TRUE
341_05252010_DK19-1_scaffolds	341_08202007_DK19-0_scaffolds	DK	TRUE
341_02072008_DK19-1_scaffolds	341_08202007_DK19-0_scaffolds	DK	TRUE
341_03282012_DK19-0_scaffolds	341_08202007_DK19-0_scaffolds	DK	TRUE
341_02072008_DK19-0_scaffolds	341_08202007_DK19-0_scaffolds	DK	TRUE
341_07042006_DK19-0_scaffolds	341_08202007_DK19-0_scaffolds	DK	TRUE
341_08062012_DK19-1_scaffolds	341_08202007_DK19-0_scaffolds	DK	TRUE
341_03282012_DK19-1_scaffolds	341_08202007_DK19-0_scaffolds	DK	TRUE
341_05252010_DK19-2_scaffolds	341_08202007_DK19-0_scaffolds	DK	TRUE
341_08062012_DK19-0_scaffolds	341_08202007_DK19-0_scaffolds	DK	TRUE
341_08062012_DK19-2_scaffolds	341_08202007_DK19-0_scaffolds	DK	TRUE
341_05252010_DK19-5_scaffolds	341_09102008_DK19-0_scaffolds	DK	TRUE
341_07042006_DK19-0_scaffolds	341_09102008_DK19-0_scaffolds	DK	TRUE
341_08062012_DK19-1_scaffolds	341_09102008_DK19-0_scaffolds	DK	TRUE
341_08202007_DK19-0_scaffolds	341_09102008_DK19-0_scaffolds	DK	TRUE
341_05252010_DK19-0_scaffolds	341_09102008_DK19-0_scaffolds	DK	TRUE
341_08062012_DK19-0_scaffolds	341_09102008_DK19-0_scaffolds	DK	TRUE
341_05252010_DK19-4_scaffolds	341_09102008_DK19-0_scaffolds	DK	TRUE
341_02262009_DK19-0_scaffolds	341_09102008_DK19-0_scaffolds	DK	TRUE
341_02072008_DK19-1_scaffolds	341_09102008_DK19-0_scaffolds	DK	TRUE
341_08062012_DK19-2_scaffolds	341_09102008_DK19-0_scaffolds	DK	TRUE
341_03282012_DK19-2_scaffolds	341_09102008_DK19-0_scaffolds	DK	TRUE
341_02072008_DK19-0_scaffolds	341_09102008_DK19-0_scaffolds	DK	TRUE
341_05252010_DK19-2_scaffolds	341_09102008_DK19-0_scaffolds	DK	TRUE
341_05252010_DK19-1_scaffolds	341_09102008_DK19-0_scaffolds	DK	TRUE
341_03282012_DK19-1_scaffolds	341_09102008_DK19-0_scaffolds	DK	TRUE
341_05252010_DK19-3_scaffolds	341_09102008_DK19-0_scaffolds	DK	TRUE
341_01312007_DK19-0_scaffolds	341_09102008_DK19-0_scaffolds	DK	TRUE
341_07042007_DK19-0_scaffolds	341_09102008_DK19-0_scaffolds	DK	TRUE
341_03282012_DK19-0_scaffolds	341_09102008_DK19-0_scaffolds	DK	TRUE
341_07042007_DK19-1_scaffolds	341_09102008_DK19-0_scaffolds	DK	TRUE
341_05252010_DK19-5_scaffolds	341_09102008_DK19-1_scaffolds	DK	TRUE
341_08062012_DK19-2_scaffolds	341_09102008_DK19-1_scaffolds	DK	TRUE
341_05252010_DK19-3_scaffolds	341_09102008_DK19-1_scaffolds	DK	TRUE
341_05252010_DK19-4_scaffolds	341_09102008_DK19-1_scaffolds	DK	TRUE
341_07042006_DK19-0_scaffolds	341_09102008_DK19-1_scaffolds	DK	TRUE
341_08202007_DK19-0_scaffolds	341_09102008_DK19-1_scaffolds	DK	TRUE
341_08062012_DK19-1_scaffolds	341_09102008_DK19-1_scaffolds	DK	TRUE
341_09102008_DK19-0_scaffolds	341_09102008_DK19-1_scaffolds	DK	TRUE
341_08062012_DK19-0_scaffolds	341_09102008_DK19-1_scaffolds	DK	TRUE
341_03282012_DK19-0_scaffolds	341_09102008_DK19-1_scaffolds	DK	TRUE
341_07042007_DK19-0_scaffolds	341_09102008_DK19-1_scaffolds	DK	TRUE
341_03282012_DK19-1_scaffolds	341_09102008_DK19-1_scaffolds	DK	TRUE
341_02072008_DK19-0_scaffolds	341_09102008_DK19-1_scaffolds	DK	TRUE
341_03282012_DK19-2_scaffolds	341_09102008_DK19-1_scaffolds	DK	TRUE
341_05252010_DK19-0_scaffolds	341_09102008_DK19-1_scaffolds	DK	TRUE
341_02262009_DK19-0_scaffolds	341_09102008_DK19-1_scaffolds	DK	TRUE
341_05252010_DK19-1_scaffolds	341_09102008_DK19-1_scaffolds	DK	TRUE
341_02072008_DK19-1_scaffolds	341_09102008_DK19-1_scaffolds	DK	TRUE
341_07042007_DK19-1_scaffolds	341_09102008_DK19-1_scaffolds	DK	TRUE
341_01312007_DK19-0_scaffolds	341_09102008_DK19-1_scaffolds	DK	TRUE
341_05252010_DK19-2_scaffolds	341_09102008_DK19-1_scaffolds	DK	TRUE
341_02072008_DK19-1_scaffolds	341_09102008_DK19-2_scaffolds	DK	TRUE
341_07042007_DK19-0_scaffolds	341_09102008_DK19-2_scaffolds	DK	TRUE
341_09102008_DK19-1_scaffolds	341_09102008_DK19-2_scaffolds	DK	TRUE
341_01312007_DK19-0_scaffolds	341_09102008_DK19-2_scaffolds	DK	TRUE
341_03282012_DK19-0_scaffolds	341_09102008_DK19-2_scaffolds	DK	TRUE
341_05252010_DK19-3_scaffolds	341_09102008_DK19-2_scaffolds	DK	TRUE
341_09102008_DK19-0_scaffolds	341_09102008_DK19-2_scaffolds	DK	TRUE
341_07042006_DK19-0_scaffolds	341_09102008_DK19-2_scaffolds	DK	TRUE
341_03282012_DK19-1_scaffolds	341_09102008_DK19-2_scaffolds	DK	TRUE
341_08062012_DK19-1_scaffolds	341_09102008_DK19-2_scaffolds	DK	TRUE
341_08062012_DK19-0_scaffolds	341_09102008_DK19-2_scaffolds	DK	TRUE
341_05252010_DK19-0_scaffolds	341_09102008_DK19-2_scaffolds	DK	TRUE
341_03282012_DK19-2_scaffolds	341_09102008_DK19-2_scaffolds	DK	TRUE
341_05252010_DK19-4_scaffolds	341_09102008_DK19-2_scaffolds	DK	TRUE
341_07042007_DK19-1_scaffolds	341_09102008_DK19-2_scaffolds	DK	TRUE
341_05252010_DK19-2_scaffolds	341_09102008_DK19-2_scaffolds	DK	TRUE
341_08202007_DK19-0_scaffolds	341_09102008_DK19-2_scaffolds	DK	TRUE
341_02262009_DK19-0_scaffolds	341_09102008_DK19-2_scaffolds	DK	TRUE
341_08062012_DK19-2_scaffolds	341_09102008_DK19-2_scaffolds	DK	TRUE
341_05252010_DK19-5_scaffolds	341_09102008_DK19-2_scaffolds	DK	TRUE
341_05252010_DK19-1_scaffolds	341_09102008_DK19-2_scaffolds	DK	TRUE
341_02072008_DK19-0_scaffolds	341_09102008_DK19-2_scaffolds	DK	TRUE
341_07042007_DK19-0_scaffolds	341_10292009_DK19-0_scaffolds	DK	TRUE
341_09102008_DK19-2_scaffolds	341_10292009_DK19-0_scaffolds	DK	TRUE
341_07042006_DK19-0_scaffolds	341_10292009_DK19-0_scaffolds	DK	TRUE
341_02262009_DK19-0_scaffolds	341_10292009_DK19-0_scaffolds	DK	TRUE
341_05252010_DK19-5_scaffolds	341_10292009_DK19-0_scaffolds	DK	TRUE
341_05252010_DK19-3_scaffolds	341_10292009_DK19-0_scaffolds	DK	TRUE
341_09102008_DK19-1_scaffolds	341_10292009_DK19-0_scaffolds	DK	TRUE
341_03282012_DK19-2_scaffolds	341_10292009_DK19-0_scaffolds	DK	TRUE
341_08062012_DK19-2_scaffolds	341_10292009_DK19-0_scaffolds	DK	TRUE
341_02072008_DK19-1_scaffolds	341_10292009_DK19-0_scaffolds	DK	TRUE
341_03282012_DK19-1_scaffolds	341_10292009_DK19-0_scaffolds	DK	TRUE
341_05252010_DK19-4_scaffolds	341_10292009_DK19-0_scaffolds	DK	TRUE
341_09102008_DK19-0_scaffolds	341_10292009_DK19-0_scaffolds	DK	TRUE
341_03282012_DK19-0_scaffolds	341_10292009_DK19-0_scaffolds	DK	TRUE
341_01312007_DK19-0_scaffolds	341_10292009_DK19-0_scaffolds	DK	TRUE
341_05252010_DK19-1_scaffolds	341_10292009_DK19-0_scaffolds	DK	TRUE
341_08202007_DK19-0_scaffolds	341_10292009_DK19-0_scaffolds	DK	TRUE
341_08062012_DK19-1_scaffolds	341_10292009_DK19-0_scaffolds	DK	TRUE
341_02072008_DK19-0_scaffolds	341_10292009_DK19-0_scaffolds	DK	TRUE
341_05252010_DK19-0_scaffolds	341_10292009_DK19-0_scaffolds	DK	TRUE
341_08062012_DK19-0_scaffolds	341_10292009_DK19-0_scaffolds	DK	TRUE
341_05252010_DK19-2_scaffolds	341_10292009_DK19-0_scaffolds	DK	TRUE
341_07042007_DK19-1_scaffolds	341_10292009_DK19-0_scaffolds	DK	TRUE
341_01312007_DK19-0_scaffolds	341_11182010_DK19-0_scaffolds	DK	TRUE
341_02262009_DK19-0_scaffolds	341_11182010_DK19-0_scaffolds	DK	TRUE
341_09102008_DK19-2_scaffolds	341_11182010_DK19-0_scaffolds	DK	TRUE
341_03282012_DK19-1_scaffolds	341_11182010_DK19-0_scaffolds	DK	TRUE
341_02072008_DK19-1_scaffolds	341_11182010_DK19-0_scaffolds	DK	TRUE
341_07042006_DK19-0_scaffolds	341_11182010_DK19-0_scaffolds	DK	TRUE
341_03282012_DK19-0_scaffolds	341_11182010_DK19-0_scaffolds	DK	TRUE
341_09102008_DK19-0_scaffolds	341_11182010_DK19-0_scaffolds	DK	TRUE
341_09102008_DK19-1_scaffolds	341_11182010_DK19-0_scaffolds	DK	TRUE
341_05252010_DK19-1_scaffolds	341_11182010_DK19-0_scaffolds	DK	TRUE
341_02072008_DK19-0_scaffolds	341_11182010_DK19-0_scaffolds	DK	TRUE
341_07042007_DK19-0_scaffolds	341_11182010_DK19-0_scaffolds	DK	TRUE
341_08062012_DK19-2_scaffolds	341_11182010_DK19-0_scaffolds	DK	TRUE
341_08062012_DK19-0_scaffolds	341_11182010_DK19-0_scaffolds	DK	TRUE
341_05252010_DK19-0_scaffolds	341_11182010_DK19-0_scaffolds	DK	TRUE
341_07042007_DK19-1_scaffolds	341_11182010_DK19-0_scaffolds	DK	TRUE
341_05252010_DK19-4_scaffolds	341_11182010_DK19-0_scaffolds	DK	TRUE
341_05252010_DK19-2_scaffolds	341_11182010_DK19-0_scaffolds	DK	TRUE
341_10292009_DK19-0_scaffolds	341_11182010_DK19-0_scaffolds	DK	TRUE
341_03282012_DK19-2_scaffolds	341_11182010_DK19-0_scaffolds	DK	TRUE
341_05252010_DK19-5_scaffolds	341_11182010_DK19-0_scaffolds	DK	TRUE
341_05252010_DK19-3_scaffolds	341_11182010_DK19-0_scaffolds	DK	TRUE
341_08202007_DK19-0_scaffolds	341_11182010_DK19-0_scaffolds	DK	TRUE
341_08062012_DK19-1_scaffolds	341_11182010_DK19-0_scaffolds	DK	TRUE
382_02012010_DK32-0_scaffolds	382_02192007_DK32-0_scaffolds	DK	TRUE
382_02192007_DK32-0_scaffolds	382_04282008_DK32-0_scaffolds	DK	TRUE
382_02012010_DK32-0_scaffolds	382_04282008_DK32-0_scaffolds	DK	TRUE
382_02192007_DK32-0_scaffolds	382_06012010_DK32-0_scaffolds	DK	TRUE
382_02012010_DK32-0_scaffolds	382_06012010_DK32-0_scaffolds	DK	TRUE
382_04282008_DK32-0_scaffolds	382_06012010_DK32-0_scaffolds	DK	TRUE
382_02012010_DK32-0_scaffolds	382_06012010_DK32-1_scaffolds	DK	TRUE
382_06012010_DK32-0_scaffolds	382_06012010_DK32-1_scaffolds	DK	TRUE
382_02192007_DK32-0_scaffolds	382_06012010_DK32-1_scaffolds	DK	TRUE
382_04282008_DK32-0_scaffolds	382_06012010_DK32-1_scaffolds	DK	TRUE
382_02012010_DK32-0_scaffolds	382_06012011_DK32-0_scaffolds	DK	TRUE
382_02192007_DK32-0_scaffolds	382_06012011_DK32-0_scaffolds	DK	TRUE
382_04282008_DK32-0_scaffolds	382_06012011_DK32-0_scaffolds	DK	TRUE
382_06012010_DK32-1_scaffolds	382_06012011_DK32-0_scaffolds	DK	TRUE
382_06012010_DK32-0_scaffolds	382_06012011_DK32-0_scaffolds	DK	TRUE
382_02192007_DK32-0_scaffolds	382_06012011_DK32-1_scaffolds	DK	TRUE
382_06012011_DK32-0_scaffolds	382_06012011_DK32-1_scaffolds	DK	TRUE
382_06012010_DK32-1_scaffolds	382_06012011_DK32-1_scaffolds	DK	TRUE
382_02012010_DK32-0_scaffolds	382_06012011_DK32-1_scaffolds	DK	TRUE
382_06012010_DK32-0_scaffolds	382_06012011_DK32-1_scaffolds	DK	TRUE
382_04282008_DK32-0_scaffolds	382_06012011_DK32-1_scaffolds	DK	TRUE
382_06012011_DK32-0_scaffolds	382_06012011_DK32-2_scaffolds	DK	TRUE
382_06012011_DK32-1_scaffolds	382_06012011_DK32-2_scaffolds	DK	TRUE
382_06012010_DK32-0_scaffolds	382_06012011_DK32-2_scaffolds	DK	TRUE
382_02012010_DK32-0_scaffolds	382_06012011_DK32-2_scaffolds	DK	TRUE
382_02192007_DK32-0_scaffolds	382_06012011_DK32-2_scaffolds	DK	TRUE
382_04282008_DK32-0_scaffolds	382_06012011_DK32-2_scaffolds	DK	TRUE
382_06012010_DK32-1_scaffolds	382_06012011_DK32-2_scaffolds	DK	TRUE
382_06012011_DK32-2_scaffolds	382_06012011_DK32-3_scaffolds	DK	TRUE
382_06012010_DK32-0_scaffolds	382_06012011_DK32-3_scaffolds	DK	TRUE
382_04282008_DK32-0_scaffolds	382_06012011_DK32-3_scaffolds	DK	TRUE
382_06012010_DK32-1_scaffolds	382_06012011_DK32-3_scaffolds	DK	TRUE
382_02192007_DK32-0_scaffolds	382_06012011_DK32-3_scaffolds	DK	TRUE
382_06012011_DK32-0_scaffolds	382_06012011_DK32-3_scaffolds	DK	TRUE
382_06012011_DK32-1_scaffolds	382_06012011_DK32-3_scaffolds	DK	TRUE
382_02012010_DK32-0_scaffolds	382_06012011_DK32-3_scaffolds	DK	TRUE
382_06012011_DK32-1_scaffolds	382_07202009_DK32-0_scaffolds	DK	TRUE
382_06012011_DK32-0_scaffolds	382_07202009_DK32-0_scaffolds	DK	TRUE
382_06012010_DK32-0_scaffolds	382_07202009_DK32-0_scaffolds	DK	TRUE
382_06012011_DK32-2_scaffolds	382_07202009_DK32-0_scaffolds	DK	TRUE
382_02192007_DK32-0_scaffolds	382_07202009_DK32-0_scaffolds	DK	TRUE
382_02012010_DK32-0_scaffolds	382_07202009_DK32-0_scaffolds	DK	TRUE
382_06012010_DK32-1_scaffolds	382_07202009_DK32-0_scaffolds	DK	TRUE
382_04282008_DK32-0_scaffolds	382_07202009_DK32-0_scaffolds	DK	TRUE
382_06012011_DK32-3_scaffolds	382_07202009_DK32-0_scaffolds	DK	TRUE
382_06012010_DK32-1_scaffolds	382_08122008_DK32-0_scaffolds	DK	TRUE
382_06012011_DK32-0_scaffolds	382_08122008_DK32-0_scaffolds	DK	TRUE
382_06012011_DK32-3_scaffolds	382_08122008_DK32-0_scaffolds	DK	TRUE
382_06012011_DK32-1_scaffolds	382_08122008_DK32-0_scaffolds	DK	TRUE
382_02012010_DK32-0_scaffolds	382_08122008_DK32-0_scaffolds	DK	TRUE
382_06012010_DK32-0_scaffolds	382_08122008_DK32-0_scaffolds	DK	TRUE
382_02192007_DK32-0_scaffolds	382_08122008_DK32-0_scaffolds	DK	TRUE
382_07202009_DK32-0_scaffolds	382_08122008_DK32-0_scaffolds	DK	TRUE
382_04282008_DK32-0_scaffolds	382_08122008_DK32-0_scaffolds	DK	TRUE
382_06012011_DK32-2_scaffolds	382_08122008_DK32-0_scaffolds	DK	TRUE
382_06012011_DK32-1_scaffolds	382_08172011_DK32-0_scaffolds	DK	TRUE
382_02192007_DK32-0_scaffolds	382_08172011_DK32-0_scaffolds	DK	TRUE
382_02012010_DK32-0_scaffolds	382_08172011_DK32-0_scaffolds	DK	TRUE
382_06012011_DK32-2_scaffolds	382_08172011_DK32-0_scaffolds	DK	TRUE
382_06012011_DK32-3_scaffolds	382_08172011_DK32-0_scaffolds	DK	TRUE
382_06012010_DK32-0_scaffolds	382_08172011_DK32-0_scaffolds	DK	TRUE
382_06012011_DK32-0_scaffolds	382_08172011_DK32-0_scaffolds	DK	TRUE
382_06012010_DK32-1_scaffolds	382_08172011_DK32-0_scaffolds	DK	TRUE
382_04282008_DK32-0_scaffolds	382_08172011_DK32-0_scaffolds	DK	TRUE
382_08122008_DK32-0_scaffolds	382_08172011_DK32-0_scaffolds	DK	TRUE
382_07202009_DK32-0_scaffolds	382_08172011_DK32-0_scaffolds	DK	TRUE
382_02012010_DK32-0_scaffolds	382_08172011_DK32-1_scaffolds	DK	TRUE
382_06012011_DK32-1_scaffolds	382_08172011_DK32-1_scaffolds	DK	TRUE
382_06012011_DK32-0_scaffolds	382_08172011_DK32-1_scaffolds	DK	TRUE
382_07202009_DK32-0_scaffolds	382_08172011_DK32-1_scaffolds	DK	TRUE
382_06012011_DK32-2_scaffolds	382_08172011_DK32-1_scaffolds	DK	TRUE
382_08122008_DK32-0_scaffolds	382_08172011_DK32-1_scaffolds	DK	TRUE
382_06012010_DK32-0_scaffolds	382_08172011_DK32-1_scaffolds	DK	TRUE
382_06012010_DK32-1_scaffolds	382_08172011_DK32-1_scaffolds	DK	TRUE
382_08172011_DK32-0_scaffolds	382_08172011_DK32-1_scaffolds	DK	TRUE
382_06012011_DK32-3_scaffolds	382_08172011_DK32-1_scaffolds	DK	TRUE
382_04282008_DK32-0_scaffolds	382_08172011_DK32-1_scaffolds	DK	TRUE
382_02192007_DK32-0_scaffolds	382_08172011_DK32-1_scaffolds	DK	TRUE
382_06012011_DK32-2_scaffolds	382_08172012_DK32-0_scaffolds	DK	TRUE
382_06012011_DK32-0_scaffolds	382_08172012_DK32-0_scaffolds	DK	TRUE
382_02012010_DK32-0_scaffolds	382_08172012_DK32-0_scaffolds	DK	TRUE
382_07202009_DK32-0_scaffolds	382_08172012_DK32-0_scaffolds	DK	TRUE
382_06012011_DK32-1_scaffolds	382_08172012_DK32-0_scaffolds	DK	TRUE
382_04282008_DK32-0_scaffolds	382_08172012_DK32-0_scaffolds	DK	TRUE
382_06012010_DK32-0_scaffolds	382_08172012_DK32-0_scaffolds	DK	TRUE
382_02192007_DK32-0_scaffolds	382_08172012_DK32-0_scaffolds	DK	TRUE
382_08172011_DK32-1_scaffolds	382_08172012_DK32-0_scaffolds	DK	TRUE
382_06012010_DK32-1_scaffolds	382_08172012_DK32-0_scaffolds	DK	TRUE
382_08172011_DK32-0_scaffolds	382_08172012_DK32-0_scaffolds	DK	TRUE
382_08122008_DK32-0_scaffolds	382_08172012_DK32-0_scaffolds	DK	TRUE
382_06012011_DK32-3_scaffolds	382_08172012_DK32-0_scaffolds	DK	TRUE
382_06012010_DK32-0_scaffolds	382_08172012_DK32-1_scaffolds	DK	TRUE
382_08122008_DK32-0_scaffolds	382_08172012_DK32-1_scaffolds	DK	TRUE
382_02192007_DK32-0_scaffolds	382_08172012_DK32-1_scaffolds	DK	TRUE
382_08172011_DK32-0_scaffolds	382_08172012_DK32-1_scaffolds	DK	TRUE
382_06012011_DK32-0_scaffolds	382_08172012_DK32-1_scaffolds	DK	TRUE
382_06012011_DK32-2_scaffolds	382_08172012_DK32-1_scaffolds	DK	TRUE
382_02012010_DK32-0_scaffolds	382_08172012_DK32-1_scaffolds	DK	TRUE
382_04282008_DK32-0_scaffolds	382_08172012_DK32-1_scaffolds	DK	TRUE
382_08172011_DK32-1_scaffolds	382_08172012_DK32-1_scaffolds	DK	TRUE
382_06012010_DK32-1_scaffolds	382_08172012_DK32-1_scaffolds	DK	TRUE
382_07202009_DK32-0_scaffolds	382_08172012_DK32-1_scaffolds	DK	TRUE
382_08172012_DK32-0_scaffolds	382_08172012_DK32-1_scaffolds	DK	TRUE
382_06012011_DK32-3_scaffolds	382_08172012_DK32-1_scaffolds	DK	TRUE
382_06012011_DK32-1_scaffolds	382_08172012_DK32-1_scaffolds	DK	TRUE
382_07202009_DK32-0_scaffolds	382_08172012_DK32-2_scaffolds	DK	TRUE
382_06012010_DK32-0_scaffolds	382_08172012_DK32-2_scaffolds	DK	TRUE
382_08172012_DK32-1_scaffolds	382_08172012_DK32-2_scaffolds	DK	TRUE
382_08172011_DK32-1_scaffolds	382_08172012_DK32-2_scaffolds	DK	TRUE
382_06012011_DK32-2_scaffolds	382_08172012_DK32-2_scaffolds	DK	TRUE
382_06012011_DK32-1_scaffolds	382_08172012_DK32-2_scaffolds	DK	TRUE
382_04282008_DK32-0_scaffolds	382_08172012_DK32-2_scaffolds	DK	TRUE
382_02012010_DK32-0_scaffolds	382_08172012_DK32-2_scaffolds	DK	TRUE
382_08122008_DK32-0_scaffolds	382_08172012_DK32-2_scaffolds	DK	TRUE
382_02192007_DK32-0_scaffolds	382_08172012_DK32-2_scaffolds	DK	TRUE
382_06012011_DK32-0_scaffolds	382_08172012_DK32-2_scaffolds	DK	TRUE
382_08172012_DK32-0_scaffolds	382_08172012_DK32-2_scaffolds	DK	TRUE
382_08172011_DK32-0_scaffolds	382_08172012_DK32-2_scaffolds	DK	TRUE
382_06012011_DK32-3_scaffolds	382_08172012_DK32-2_scaffolds	DK	TRUE
382_06012010_DK32-1_scaffolds	382_08172012_DK32-2_scaffolds	DK	TRUE
382_02012010_DK32-0_scaffolds	382_09072009_DK32-0_scaffolds	DK	TRUE
382_08172012_DK32-0_scaffolds	382_09072009_DK32-0_scaffolds	DK	TRUE
382_06012010_DK32-1_scaffolds	382_09072009_DK32-0_scaffolds	DK	TRUE
382_08172012_DK32-2_scaffolds	382_09072009_DK32-0_scaffolds	DK	TRUE
382_07202009_DK32-0_scaffolds	382_09072009_DK32-0_scaffolds	DK	TRUE
382_06012011_DK32-1_scaffolds	382_09072009_DK32-0_scaffolds	DK	TRUE
382_08122008_DK32-0_scaffolds	382_09072009_DK32-0_scaffolds	DK	TRUE
382_02192007_DK32-0_scaffolds	382_09072009_DK32-0_scaffolds	DK	TRUE
382_06012011_DK32-2_scaffolds	382_09072009_DK32-0_scaffolds	DK	TRUE
382_08172011_DK32-0_scaffolds	382_09072009_DK32-0_scaffolds	DK	TRUE
382_04282008_DK32-0_scaffolds	382_09072009_DK32-0_scaffolds	DK	TRUE
382_08172011_DK32-1_scaffolds	382_09072009_DK32-0_scaffolds	DK	TRUE
382_06012011_DK32-3_scaffolds	382_09072009_DK32-0_scaffolds	DK	TRUE
382_08172012_DK32-1_scaffolds	382_09072009_DK32-0_scaffolds	DK	TRUE
382_06012011_DK32-0_scaffolds	382_09072009_DK32-0_scaffolds	DK	TRUE
382_06012010_DK32-0_scaffolds	382_09072009_DK32-0_scaffolds	DK	TRUE
382_06012011_DK32-0_scaffolds	382_09072009_DK32-1_scaffolds	DK	TRUE
382_08172012_DK32-2_scaffolds	382_09072009_DK32-1_scaffolds	DK	TRUE
382_08172012_DK32-0_scaffolds	382_09072009_DK32-1_scaffolds	DK	TRUE
382_08122008_DK32-0_scaffolds	382_09072009_DK32-1_scaffolds	DK	TRUE
382_04282008_DK32-0_scaffolds	382_09072009_DK32-1_scaffolds	DK	TRUE
382_06012010_DK32-0_scaffolds	382_09072009_DK32-1_scaffolds	DK	TRUE
382_08172012_DK32-1_scaffolds	382_09072009_DK32-1_scaffolds	DK	TRUE
382_02192007_DK32-0_scaffolds	382_09072009_DK32-1_scaffolds	DK	TRUE
382_09072009_DK32-0_scaffolds	382_09072009_DK32-1_scaffolds	DK	TRUE
382_06012011_DK32-2_scaffolds	382_09072009_DK32-1_scaffolds	DK	TRUE
382_06012011_DK32-3_scaffolds	382_09072009_DK32-1_scaffolds	DK	TRUE
382_06012011_DK32-1_scaffolds	382_09072009_DK32-1_scaffolds	DK	TRUE
382_08172011_DK32-0_scaffolds	382_09072009_DK32-1_scaffolds	DK	TRUE
382_07202009_DK32-0_scaffolds	382_09072009_DK32-1_scaffolds	DK	TRUE
382_08172011_DK32-1_scaffolds	382_09072009_DK32-1_scaffolds	DK	TRUE
382_02012010_DK32-0_scaffolds	382_09072009_DK32-1_scaffolds	DK	TRUE
382_06012010_DK32-1_scaffolds	382_09072009_DK32-1_scaffolds	DK	TRUE
392_04242012_DK26-0_scaffolds	392_05222012_DK26-0_scaffolds	DK	TRUE
392_05222012_DK26-0_scaffolds	392_07032012_DK26-0_scaffolds	DK	TRUE
392_04242012_DK26-0_scaffolds	392_07032012_DK26-0_scaffolds	DK	TRUE
392_05222012_DK26-0_scaffolds	392_08292012_DK26-0_scaffolds	DK	TRUE
392_07032012_DK26-0_scaffolds	392_08292012_DK26-0_scaffolds	DK	TRUE
392_04242012_DK26-0_scaffolds	392_08292012_DK26-0_scaffolds	DK	TRUE
392_08292012_DK26-0_scaffolds	392_11062012_DK26-0_scaffolds	DK	TRUE
392_05222012_DK26-0_scaffolds	392_11062012_DK26-0_scaffolds	DK	TRUE
392_04242012_DK26-0_scaffolds	392_11062012_DK26-0_scaffolds	DK	TRUE
392_07032012_DK26-0_scaffolds	392_11062012_DK26-0_scaffolds	DK	TRUE
392_08292012_DK26-0_scaffolds	392_11132012_DK26-0_scaffolds	DK	TRUE
392_04242012_DK26-0_scaffolds	392_11132012_DK26-0_scaffolds	DK	TRUE
392_11062012_DK26-0_scaffolds	392_11132012_DK26-0_scaffolds	DK	TRUE
392_05222012_DK26-0_scaffolds	392_11132012_DK26-0_scaffolds	DK	TRUE
392_07032012_DK26-0_scaffolds	392_11132012_DK26-0_scaffolds	DK	TRUE
392_04242012_DK26-0_scaffolds	392_11132012_DK26-1_scaffolds	DK	TRUE
392_08292012_DK26-0_scaffolds	392_11132012_DK26-1_scaffolds	DK	TRUE
392_05222012_DK26-0_scaffolds	392_11132012_DK26-1_scaffolds	DK	TRUE
392_07032012_DK26-0_scaffolds	392_11132012_DK26-1_scaffolds	DK	TRUE
392_11132012_DK26-0_scaffolds	392_11132012_DK26-1_scaffolds	DK	TRUE
392_11062012_DK26-0_scaffolds	392_11132012_DK26-1_scaffolds	DK	TRUE
392_08292012_DK26-0_scaffolds	392_12052012_DK26-0_scaffolds	DK	TRUE
392_11062012_DK26-0_scaffolds	392_12052012_DK26-0_scaffolds	DK	TRUE
392_07032012_DK26-0_scaffolds	392_12052012_DK26-0_scaffolds	DK	TRUE
392_05222012_DK26-0_scaffolds	392_12052012_DK26-0_scaffolds	DK	TRUE
392_11132012_DK26-0_scaffolds	392_12052012_DK26-0_scaffolds	DK	TRUE
392_11132012_DK26-1_scaffolds	392_12052012_DK26-0_scaffolds	DK	TRUE
392_04242012_DK26-0_scaffolds	392_12052012_DK26-0_scaffolds	DK	TRUE
392_11062012_DK26-0_scaffolds	392_12052012_DK26-1_scaffolds	DK	TRUE
392_05222012_DK26-0_scaffolds	392_12052012_DK26-1_scaffolds	DK	TRUE
392_12052012_DK26-0_scaffolds	392_12052012_DK26-1_scaffolds	DK	TRUE
392_11132012_DK26-1_scaffolds	392_12052012_DK26-1_scaffolds	DK	TRUE
392_11132012_DK26-0_scaffolds	392_12052012_DK26-1_scaffolds	DK	TRUE
392_08292012_DK26-0_scaffolds	392_12052012_DK26-1_scaffolds	DK	TRUE
392_04242012_DK26-0_scaffolds	392_12052012_DK26-1_scaffolds	DK	TRUE
392_07032012_DK26-0_scaffolds	392_12052012_DK26-1_scaffolds	DK	TRUE
398_03012010_DK36-0_scaffolds	398_03152011_DK36-0_scaffolds	DK	TRUE
398_03152011_DK36-0_scaffolds	398_03152011_DK36-1_scaffolds	DK	TRUE
398_03012010_DK36-0_scaffolds	398_03152011_DK36-1_scaffolds	DK	TRUE
398_03152011_DK36-1_scaffolds	398_04222009_DK36-0_scaffolds	DK	TRUE
398_03152011_DK36-0_scaffolds	398_04222009_DK36-0_scaffolds	DK	TRUE
398_03012010_DK36-0_scaffolds	398_04222009_DK36-0_scaffolds	DK	TRUE
398_03152011_DK36-1_scaffolds	398_07202010_DK36-0_scaffolds	DK	TRUE
398_04222009_DK36-0_scaffolds	398_07202010_DK36-0_scaffolds	DK	TRUE
398_03152011_DK36-0_scaffolds	398_07202010_DK36-0_scaffolds	DK	TRUE
398_03012010_DK36-0_scaffolds	398_07202010_DK36-0_scaffolds	DK	TRUE
398_03012010_DK36-0_scaffolds	398_09062011_DK36-0_scaffolds	DK	TRUE
398_04222009_DK36-0_scaffolds	398_09062011_DK36-0_scaffolds	DK	TRUE
398_03152011_DK36-0_scaffolds	398_09062011_DK36-0_scaffolds	DK	TRUE
398_03152011_DK36-1_scaffolds	398_09062011_DK36-0_scaffolds	DK	TRUE
398_07202010_DK36-0_scaffolds	398_09062011_DK36-0_scaffolds	DK	TRUE
398_04222009_DK36-0_scaffolds	398_09062011_DK36-1_scaffolds	DK	TRUE
398_03152011_DK36-1_scaffolds	398_09062011_DK36-1_scaffolds	DK	TRUE
398_07202010_DK36-0_scaffolds	398_09062011_DK36-1_scaffolds	DK	TRUE
398_03012010_DK36-0_scaffolds	398_09062011_DK36-1_scaffolds	DK	TRUE
398_03152011_DK36-0_scaffolds	398_09062011_DK36-1_scaffolds	DK	TRUE
398_09062011_DK36-0_scaffolds	398_09062011_DK36-1_scaffolds	DK	TRUE
398_09062011_DK36-1_scaffolds	398_09152010_DK36-0_scaffolds	DK	TRUE
398_03152011_DK36-0_scaffolds	398_09152010_DK36-0_scaffolds	DK	TRUE
398_09062011_DK36-0_scaffolds	398_09152010_DK36-0_scaffolds	DK	TRUE
398_07202010_DK36-0_scaffolds	398_09152010_DK36-0_scaffolds	DK	TRUE
398_03012010_DK36-0_scaffolds	398_09152010_DK36-0_scaffolds	DK	TRUE
398_04222009_DK36-0_scaffolds	398_09152010_DK36-0_scaffolds	DK	TRUE
398_03152011_DK36-1_scaffolds	398_09152010_DK36-0_scaffolds	DK	TRUE
398_09152010_DK36-0_scaffolds	398_09152010_DK36-1_scaffolds	DK	TRUE
398_09062011_DK36-0_scaffolds	398_09152010_DK36-1_scaffolds	DK	TRUE
398_09062011_DK36-1_scaffolds	398_09152010_DK36-1_scaffolds	DK	TRUE
398_04222009_DK36-0_scaffolds	398_09152010_DK36-1_scaffolds	DK	TRUE
398_07202010_DK36-0_scaffolds	398_09152010_DK36-1_scaffolds	DK	TRUE
398_03012010_DK36-0_scaffolds	398_09152010_DK36-1_scaffolds	DK	TRUE
398_03152011_DK36-1_scaffolds	398_09152010_DK36-1_scaffolds	DK	TRUE
398_03152011_DK36-0_scaffolds	398_09152010_DK36-1_scaffolds	DK	TRUE
398_04222009_DK36-0_scaffolds	398_09152010_DK36-2_scaffolds	DK	TRUE
398_09152010_DK36-1_scaffolds	398_09152010_DK36-2_scaffolds	DK	TRUE
398_07202010_DK36-0_scaffolds	398_09152010_DK36-2_scaffolds	DK	TRUE
398_03152011_DK36-0_scaffolds	398_09152010_DK36-2_scaffolds	DK	TRUE
398_09062011_DK36-1_scaffolds	398_09152010_DK36-2_scaffolds	DK	TRUE
398_09152010_DK36-0_scaffolds	398_09152010_DK36-2_scaffolds	DK	TRUE
398_03152011_DK36-1_scaffolds	398_09152010_DK36-2_scaffolds	DK	TRUE
398_03012010_DK36-0_scaffolds	398_09152010_DK36-2_scaffolds	DK	TRUE
398_09062011_DK36-0_scaffolds	398_09152010_DK36-2_scaffolds	DK	TRUE
398_09062011_DK36-0_scaffolds	398_10142010_DK36-0_scaffolds	DK	TRUE
398_09152010_DK36-2_scaffolds	398_10142010_DK36-0_scaffolds	DK	TRUE
398_04222009_DK36-0_scaffolds	398_10142010_DK36-0_scaffolds	DK	TRUE
398_07202010_DK36-0_scaffolds	398_10142010_DK36-0_scaffolds	DK	TRUE
398_09062011_DK36-1_scaffolds	398_10142010_DK36-0_scaffolds	DK	TRUE
398_09152010_DK36-1_scaffolds	398_10142010_DK36-0_scaffolds	DK	TRUE
398_03012010_DK36-0_scaffolds	398_10142010_DK36-0_scaffolds	DK	TRUE
398_09152010_DK36-0_scaffolds	398_10142010_DK36-0_scaffolds	DK	TRUE
398_03152011_DK36-0_scaffolds	398_10142010_DK36-0_scaffolds	DK	TRUE
398_03152011_DK36-1_scaffolds	398_10142010_DK36-0_scaffolds	DK	TRUE
398_03152011_DK36-0_scaffolds	398_10262009_DK36-0_scaffolds	DK	TRUE
398_03152011_DK36-1_scaffolds	398_10262009_DK36-0_scaffolds	DK	TRUE
398_03012010_DK36-0_scaffolds	398_10262009_DK36-0_scaffolds	DK	TRUE
398_09152010_DK36-1_scaffolds	398_10262009_DK36-0_scaffolds	DK	TRUE
398_09152010_DK36-0_scaffolds	398_10262009_DK36-0_scaffolds	DK	TRUE
398_07202010_DK36-0_scaffolds	398_10262009_DK36-0_scaffolds	DK	TRUE
398_09062011_DK36-0_scaffolds	398_10262009_DK36-0_scaffolds	DK	TRUE
398_09152010_DK36-2_scaffolds	398_10262009_DK36-0_scaffolds	DK	TRUE
398_04222009_DK36-0_scaffolds	398_10262009_DK36-0_scaffolds	DK	TRUE
398_09062011_DK36-1_scaffolds	398_10262009_DK36-0_scaffolds	DK	TRUE
398_10142010_DK36-0_scaffolds	398_10262009_DK36-0_scaffolds	DK	TRUE
398_10262009_DK36-0_scaffolds	398_11072012_DK36-0_scaffolds	DK	TRUE
398_10142010_DK36-0_scaffolds	398_11072012_DK36-0_scaffolds	DK	TRUE
398_03012010_DK36-0_scaffolds	398_11072012_DK36-0_scaffolds	DK	TRUE
398_09152010_DK36-1_scaffolds	398_11072012_DK36-0_scaffolds	DK	TRUE
398_09152010_DK36-0_scaffolds	398_11072012_DK36-0_scaffolds	DK	TRUE
398_03152011_DK36-1_scaffolds	398_11072012_DK36-0_scaffolds	DK	TRUE
398_09062011_DK36-1_scaffolds	398_11072012_DK36-0_scaffolds	DK	TRUE
398_07202010_DK36-0_scaffolds	398_11072012_DK36-0_scaffolds	DK	TRUE
398_09152010_DK36-2_scaffolds	398_11072012_DK36-0_scaffolds	DK	TRUE
398_04222009_DK36-0_scaffolds	398_11072012_DK36-0_scaffolds	DK	TRUE
398_03152011_DK36-0_scaffolds	398_11072012_DK36-0_scaffolds	DK	TRUE
398_09062011_DK36-0_scaffolds	398_11072012_DK36-0_scaffolds	DK	TRUE
398_10262009_DK36-0_scaffolds	398_11072012_DK36-1_scaffolds	DK	TRUE
398_09062011_DK36-1_scaffolds	398_11072012_DK36-1_scaffolds	DK	TRUE
398_03012010_DK36-0_scaffolds	398_11072012_DK36-1_scaffolds	DK	TRUE
398_09152010_DK36-0_scaffolds	398_11072012_DK36-1_scaffolds	DK	TRUE
398_03152011_DK36-0_scaffolds	398_11072012_DK36-1_scaffolds	DK	TRUE
398_09062011_DK36-0_scaffolds	398_11072012_DK36-1_scaffolds	DK	TRUE
398_09152010_DK36-1_scaffolds	398_11072012_DK36-1_scaffolds	DK	TRUE
398_11072012_DK36-0_scaffolds	398_11072012_DK36-1_scaffolds	DK	TRUE
398_10142010_DK36-0_scaffolds	398_11072012_DK36-1_scaffolds	DK	TRUE
398_09152010_DK36-2_scaffolds	398_11072012_DK36-1_scaffolds	DK	TRUE
398_07202010_DK36-0_scaffolds	398_11072012_DK36-1_scaffolds	DK	TRUE
398_04222009_DK36-0_scaffolds	398_11072012_DK36-1_scaffolds	DK	TRUE
398_03152011_DK36-1_scaffolds	398_11072012_DK36-1_scaffolds	DK	TRUE
398_07202010_DK36-0_scaffolds	398_11282011_DK36-0_scaffolds	DK	TRUE
398_11072012_DK36-0_scaffolds	398_11282011_DK36-0_scaffolds	DK	TRUE
398_11072012_DK36-1_scaffolds	398_11282011_DK36-0_scaffolds	DK	TRUE
398_03152011_DK36-0_scaffolds	398_11282011_DK36-0_scaffolds	DK	TRUE
398_03012010_DK36-0_scaffolds	398_11282011_DK36-0_scaffolds	DK	TRUE
398_09062011_DK36-0_scaffolds	398_11282011_DK36-0_scaffolds	DK	TRUE
398_09152010_DK36-0_scaffolds	398_11282011_DK36-0_scaffolds	DK	TRUE
398_09062011_DK36-1_scaffolds	398_11282011_DK36-0_scaffolds	DK	TRUE
398_04222009_DK36-0_scaffolds	398_11282011_DK36-0_scaffolds	DK	TRUE
398_03152011_DK36-1_scaffolds	398_11282011_DK36-0_scaffolds	DK	TRUE
398_10262009_DK36-0_scaffolds	398_11282011_DK36-0_scaffolds	DK	TRUE
398_10142010_DK36-0_scaffolds	398_11282011_DK36-0_scaffolds	DK	TRUE
398_09152010_DK36-2_scaffolds	398_11282011_DK36-0_scaffolds	DK	TRUE
398_09152010_DK36-1_scaffolds	398_11282011_DK36-0_scaffolds	DK	TRUE
398_10142010_DK36-0_scaffolds	398_11282011_DK36-1_scaffolds	DK	TRUE
398_11282011_DK36-0_scaffolds	398_11282011_DK36-1_scaffolds	DK	TRUE
398_11072012_DK36-1_scaffolds	398_11282011_DK36-1_scaffolds	DK	TRUE
398_03012010_DK36-0_scaffolds	398_11282011_DK36-1_scaffolds	DK	TRUE
398_09062011_DK36-0_scaffolds	398_11282011_DK36-1_scaffolds	DK	TRUE
398_03152011_DK36-1_scaffolds	398_11282011_DK36-1_scaffolds	DK	TRUE
398_11072012_DK36-0_scaffolds	398_11282011_DK36-1_scaffolds	DK	TRUE
398_10262009_DK36-0_scaffolds	398_11282011_DK36-1_scaffolds	DK	TRUE
398_03152011_DK36-0_scaffolds	398_11282011_DK36-1_scaffolds	DK	TRUE
398_09152010_DK36-0_scaffolds	398_11282011_DK36-1_scaffolds	DK	TRUE
398_09152010_DK36-2_scaffolds	398_11282011_DK36-1_scaffolds	DK	TRUE
398_09152010_DK36-1_scaffolds	398_11282011_DK36-1_scaffolds	DK	TRUE
398_07202010_DK36-0_scaffolds	398_11282011_DK36-1_scaffolds	DK	TRUE
398_09062011_DK36-1_scaffolds	398_11282011_DK36-1_scaffolds	DK	TRUE
398_04222009_DK36-0_scaffolds	398_11282011_DK36-1_scaffolds	DK	TRUE
398_11072012_DK36-1_scaffolds	398_12202010_DK36-0_scaffolds	DK	TRUE
398_09152010_DK36-2_scaffolds	398_12202010_DK36-0_scaffolds	DK	TRUE
398_09062011_DK36-0_scaffolds	398_12202010_DK36-0_scaffolds	DK	TRUE
398_10262009_DK36-0_scaffolds	398_12202010_DK36-0_scaffolds	DK	TRUE
398_04222009_DK36-0_scaffolds	398_12202010_DK36-0_scaffolds	DK	TRUE
398_09062011_DK36-1_scaffolds	398_12202010_DK36-0_scaffolds	DK	TRUE
398_07202010_DK36-0_scaffolds	398_12202010_DK36-0_scaffolds	DK	TRUE
398_11282011_DK36-0_scaffolds	398_12202010_DK36-0_scaffolds	DK	TRUE
398_03152011_DK36-1_scaffolds	398_12202010_DK36-0_scaffolds	DK	TRUE
398_10142010_DK36-0_scaffolds	398_12202010_DK36-0_scaffolds	DK	TRUE
398_09152010_DK36-0_scaffolds	398_12202010_DK36-0_scaffolds	DK	TRUE
398_03012010_DK36-0_scaffolds	398_12202010_DK36-0_scaffolds	DK	TRUE
398_03152011_DK36-0_scaffolds	398_12202010_DK36-0_scaffolds	DK	TRUE
398_11072012_DK36-0_scaffolds	398_12202010_DK36-0_scaffolds	DK	TRUE
398_11282011_DK36-1_scaffolds	398_12202010_DK36-0_scaffolds	DK	TRUE
398_09152010_DK36-1_scaffolds	398_12202010_DK36-0_scaffolds	DK	TRUE
405_01142010_DK13-0_scaffolds	405_01162008_DK13-0_scaffolds	DK	TRUE
405_01162008_DK13-0_scaffolds	405_04032008_DK13-0_scaffolds	DK	TRUE
405_01142010_DK13-0_scaffolds	405_04032008_DK13-0_scaffolds	DK	TRUE
405_01142010_DK13-0_scaffolds	405_04032008_DK13-1_scaffolds	DK	TRUE
405_01162008_DK13-0_scaffolds	405_04032008_DK13-1_scaffolds	DK	TRUE
405_04032008_DK13-0_scaffolds	405_04032008_DK13-1_scaffolds	DK	TRUE
405_04032008_DK13-0_scaffolds	405_04032008_DK13-2_scaffolds	DK	TRUE
405_04032008_DK13-1_scaffolds	405_04032008_DK13-2_scaffolds	DK	TRUE
405_01162008_DK13-0_scaffolds	405_04032008_DK13-2_scaffolds	DK	TRUE
405_01142010_DK13-0_scaffolds	405_04032008_DK13-2_scaffolds	DK	TRUE
405_04032008_DK13-2_scaffolds	405_04032008_DK13-3_scaffolds	DK	TRUE
405_04032008_DK13-1_scaffolds	405_04032008_DK13-3_scaffolds	DK	TRUE
405_04032008_DK13-0_scaffolds	405_04032008_DK13-3_scaffolds	DK	TRUE
405_01142010_DK13-0_scaffolds	405_04032008_DK13-3_scaffolds	DK	TRUE
405_01162008_DK13-0_scaffolds	405_04032008_DK13-3_scaffolds	DK	TRUE
405_04032008_DK13-2_scaffolds	405_05162012_DK13-0_scaffolds	DK	TRUE
405_04032008_DK13-1_scaffolds	405_05162012_DK13-0_scaffolds	DK	TRUE
405_01162008_DK13-0_scaffolds	405_05162012_DK13-0_scaffolds	DK	TRUE
405_04032008_DK13-0_scaffolds	405_05162012_DK13-0_scaffolds	DK	TRUE
405_04032008_DK13-3_scaffolds	405_05162012_DK13-0_scaffolds	DK	TRUE
405_01142010_DK13-0_scaffolds	405_05162012_DK13-0_scaffolds	DK	TRUE
405_04032008_DK13-2_scaffolds	405_09162010_DK13-0_scaffolds	DK	TRUE
405_04032008_DK13-0_scaffolds	405_09162010_DK13-0_scaffolds	DK	TRUE
405_04032008_DK13-1_scaffolds	405_09162010_DK13-0_scaffolds	DK	TRUE
405_04032008_DK13-3_scaffolds	405_09162010_DK13-0_scaffolds	DK	TRUE
405_05162012_DK13-0_scaffolds	405_09162010_DK13-0_scaffolds	DK	TRUE
405_01162008_DK13-0_scaffolds	405_09162010_DK13-0_scaffolds	DK	TRUE
405_01142010_DK13-0_scaffolds	405_09162010_DK13-0_scaffolds	DK	TRUE
405_05162012_DK13-0_scaffolds	405_10062010_DK13-0_scaffolds	DK	TRUE
405_01142010_DK13-0_scaffolds	405_10062010_DK13-0_scaffolds	DK	TRUE
405_04032008_DK13-2_scaffolds	405_10062010_DK13-0_scaffolds	DK	TRUE
405_04032008_DK13-1_scaffolds	405_10062010_DK13-0_scaffolds	DK	TRUE
405_04032008_DK13-3_scaffolds	405_10062010_DK13-0_scaffolds	DK	TRUE
405_01162008_DK13-0_scaffolds	405_10062010_DK13-0_scaffolds	DK	TRUE
405_09162010_DK13-0_scaffolds	405_10062010_DK13-0_scaffolds	DK	TRUE
405_04032008_DK13-0_scaffolds	405_10062010_DK13-0_scaffolds	DK	TRUE
405_04032008_DK13-3_scaffolds	405_10062010_DK13-1_scaffolds	DK	TRUE
405_01142010_DK13-0_scaffolds	405_10062010_DK13-1_scaffolds	DK	TRUE
405_04032008_DK13-1_scaffolds	405_10062010_DK13-1_scaffolds	DK	TRUE
405_04032008_DK13-0_scaffolds	405_10062010_DK13-1_scaffolds	DK	TRUE
405_04032008_DK13-2_scaffolds	405_10062010_DK13-1_scaffolds	DK	TRUE
405_10062010_DK13-0_scaffolds	405_10062010_DK13-1_scaffolds	DK	TRUE
405_05162012_DK13-0_scaffolds	405_10062010_DK13-1_scaffolds	DK	TRUE
405_01162008_DK13-0_scaffolds	405_10062010_DK13-1_scaffolds	DK	TRUE
405_09162010_DK13-0_scaffolds	405_10062010_DK13-1_scaffolds	DK	TRUE
405_01162008_DK13-0_scaffolds	405_10222007_DK13-0_scaffolds	DK	TRUE
405_10062010_DK13-0_scaffolds	405_10222007_DK13-0_scaffolds	DK	TRUE
405_01142010_DK13-0_scaffolds	405_10222007_DK13-0_scaffolds	DK	TRUE
405_04032008_DK13-3_scaffolds	405_10222007_DK13-0_scaffolds	DK	TRUE
405_05162012_DK13-0_scaffolds	405_10222007_DK13-0_scaffolds	DK	TRUE
405_04032008_DK13-0_scaffolds	405_10222007_DK13-0_scaffolds	DK	TRUE
405_04032008_DK13-2_scaffolds	405_10222007_DK13-0_scaffolds	DK	TRUE
405_04032008_DK13-1_scaffolds	405_10222007_DK13-0_scaffolds	DK	TRUE
405_10062010_DK13-1_scaffolds	405_10222007_DK13-0_scaffolds	DK	TRUE
405_09162010_DK13-0_scaffolds	405_10222007_DK13-0_scaffolds	DK	TRUE
405_05162012_DK13-0_scaffolds	405_10222007_DK13-1_scaffolds	DK	TRUE
405_04032008_DK13-1_scaffolds	405_10222007_DK13-1_scaffolds	DK	TRUE
405_01142010_DK13-0_scaffolds	405_10222007_DK13-1_scaffolds	DK	TRUE
405_10062010_DK13-1_scaffolds	405_10222007_DK13-1_scaffolds	DK	TRUE
405_10062010_DK13-0_scaffolds	405_10222007_DK13-1_scaffolds	DK	TRUE
405_04032008_DK13-2_scaffolds	405_10222007_DK13-1_scaffolds	DK	TRUE
405_04032008_DK13-0_scaffolds	405_10222007_DK13-1_scaffolds	DK	TRUE
405_01162008_DK13-0_scaffolds	405_10222007_DK13-1_scaffolds	DK	TRUE
405_04032008_DK13-3_scaffolds	405_10222007_DK13-1_scaffolds	DK	TRUE
405_10222007_DK13-0_scaffolds	405_10222007_DK13-1_scaffolds	DK	TRUE
405_09162010_DK13-0_scaffolds	405_10222007_DK13-1_scaffolds	DK	TRUE
405_01162008_DK13-0_scaffolds	405_11102005_DK13-0_scaffolds	DK	TRUE
405_01142010_DK13-0_scaffolds	405_11102005_DK13-0_scaffolds	DK	TRUE
405_10222007_DK13-0_scaffolds	405_11102005_DK13-0_scaffolds	DK	TRUE
405_05162012_DK13-0_scaffolds	405_11102005_DK13-0_scaffolds	DK	TRUE
405_04032008_DK13-1_scaffolds	405_11102005_DK13-0_scaffolds	DK	TRUE
405_09162010_DK13-0_scaffolds	405_11102005_DK13-0_scaffolds	DK	TRUE
405_10062010_DK13-1_scaffolds	405_11102005_DK13-0_scaffolds	DK	TRUE
405_04032008_DK13-0_scaffolds	405_11102005_DK13-0_scaffolds	DK	TRUE
405_04032008_DK13-2_scaffolds	405_11102005_DK13-0_scaffolds	DK	TRUE
405_04032008_DK13-3_scaffolds	405_11102005_DK13-0_scaffolds	DK	TRUE
405_10222007_DK13-1_scaffolds	405_11102005_DK13-0_scaffolds	DK	TRUE
405_10062010_DK13-0_scaffolds	405_11102005_DK13-0_scaffolds	DK	TRUE
405_10222007_DK13-0_scaffolds	405_12052012_DK13-0_scaffolds	DK	TRUE
405_11102005_DK13-0_scaffolds	405_12052012_DK13-0_scaffolds	DK	TRUE
405_10062010_DK13-1_scaffolds	405_12052012_DK13-0_scaffolds	DK	TRUE
405_04032008_DK13-2_scaffolds	405_12052012_DK13-0_scaffolds	DK	TRUE
405_05162012_DK13-0_scaffolds	405_12052012_DK13-0_scaffolds	DK	TRUE
405_04032008_DK13-3_scaffolds	405_12052012_DK13-0_scaffolds	DK	TRUE
405_01142010_DK13-0_scaffolds	405_12052012_DK13-0_scaffolds	DK	TRUE
405_01162008_DK13-0_scaffolds	405_12052012_DK13-0_scaffolds	DK	TRUE
405_04032008_DK13-1_scaffolds	405_12052012_DK13-0_scaffolds	DK	TRUE
405_04032008_DK13-0_scaffolds	405_12052012_DK13-0_scaffolds	DK	TRUE
405_10222007_DK13-1_scaffolds	405_12052012_DK13-0_scaffolds	DK	TRUE
405_10062010_DK13-0_scaffolds	405_12052012_DK13-0_scaffolds	DK	TRUE
405_09162010_DK13-0_scaffolds	405_12052012_DK13-0_scaffolds	DK	TRUE
405_10222007_DK13-0_scaffolds	405_12052012_DK13-1_scaffolds	DK	TRUE
405_09162010_DK13-0_scaffolds	405_12052012_DK13-1_scaffolds	DK	TRUE
405_04032008_DK13-2_scaffolds	405_12052012_DK13-1_scaffolds	DK	TRUE
405_04032008_DK13-3_scaffolds	405_12052012_DK13-1_scaffolds	DK	TRUE
405_10222007_DK13-1_scaffolds	405_12052012_DK13-1_scaffolds	DK	TRUE
405_12052012_DK13-0_scaffolds	405_12052012_DK13-1_scaffolds	DK	TRUE
405_05162012_DK13-0_scaffolds	405_12052012_DK13-1_scaffolds	DK	TRUE
405_04032008_DK13-0_scaffolds	405_12052012_DK13-1_scaffolds	DK	TRUE
405_11102005_DK13-0_scaffolds	405_12052012_DK13-1_scaffolds	DK	TRUE
405_10062010_DK13-1_scaffolds	405_12052012_DK13-1_scaffolds	DK	TRUE
405_04032008_DK13-1_scaffolds	405_12052012_DK13-1_scaffolds	DK	TRUE
405_10062010_DK13-0_scaffolds	405_12052012_DK13-1_scaffolds	DK	TRUE
405_01142010_DK13-0_scaffolds	405_12052012_DK13-1_scaffolds	DK	TRUE
405_01162008_DK13-0_scaffolds	405_12052012_DK13-1_scaffolds	DK	TRUE
408_01022013_DK09-0_scaffolds	408_01022013_DK09-1_scaffolds	DK	TRUE
408_01022013_DK09-0_scaffolds	408_03052008_DK09-0_scaffolds	DK	TRUE
408_01022013_DK09-1_scaffolds	408_03052008_DK09-0_scaffolds	DK	TRUE
408_01022013_DK09-0_scaffolds	408_04292010_DK09-0_scaffolds	DK	TRUE
408_01022013_DK09-1_scaffolds	408_04292010_DK09-0_scaffolds	DK	TRUE
408_03052008_DK09-0_scaffolds	408_04292010_DK09-0_scaffolds	DK	TRUE
408_03052008_DK09-0_scaffolds	408_05082006_DK09-0_scaffolds	DK	TRUE
408_01022013_DK09-1_scaffolds	408_05082006_DK09-0_scaffolds	DK	TRUE
408_04292010_DK09-0_scaffolds	408_05082006_DK09-0_scaffolds	DK	TRUE
408_01022013_DK09-0_scaffolds	408_05082006_DK09-0_scaffolds	DK	TRUE
408_05082006_DK09-0_scaffolds	408_06222009_DK09-0_scaffolds	DK	TRUE
408_01022013_DK09-1_scaffolds	408_06222009_DK09-0_scaffolds	DK	TRUE
408_04292010_DK09-0_scaffolds	408_06222009_DK09-0_scaffolds	DK	TRUE
408_03052008_DK09-0_scaffolds	408_06222009_DK09-0_scaffolds	DK	TRUE
408_01022013_DK09-0_scaffolds	408_06222009_DK09-0_scaffolds	DK	TRUE
408_05082006_DK09-0_scaffolds	408_06222009_DK09-1_scaffolds	DK	TRUE
408_03052008_DK09-0_scaffolds	408_06222009_DK09-1_scaffolds	DK	TRUE
408_04292010_DK09-0_scaffolds	408_06222009_DK09-1_scaffolds	DK	TRUE
408_01022013_DK09-1_scaffolds	408_06222009_DK09-1_scaffolds	DK	TRUE
408_06222009_DK09-0_scaffolds	408_06222009_DK09-1_scaffolds	DK	TRUE
408_01022013_DK09-0_scaffolds	408_06222009_DK09-1_scaffolds	DK	TRUE
408_06222009_DK09-1_scaffolds	408_07012010_DK09-0_scaffolds	DK	TRUE
408_03052008_DK09-0_scaffolds	408_07012010_DK09-0_scaffolds	DK	TRUE
408_05082006_DK09-0_scaffolds	408_07012010_DK09-0_scaffolds	DK	TRUE
408_01022013_DK09-1_scaffolds	408_07012010_DK09-0_scaffolds	DK	TRUE
408_04292010_DK09-0_scaffolds	408_07012010_DK09-0_scaffolds	DK	TRUE
408_01022013_DK09-0_scaffolds	408_07012010_DK09-0_scaffolds	DK	TRUE
408_06222009_DK09-0_scaffolds	408_07012010_DK09-0_scaffolds	DK	TRUE
408_05082006_DK09-0_scaffolds	408_07012010_DK09-1_scaffolds	DK	TRUE
408_04292010_DK09-0_scaffolds	408_07012010_DK09-1_scaffolds	DK	TRUE
408_06222009_DK09-0_scaffolds	408_07012010_DK09-1_scaffolds	DK	TRUE
408_03052008_DK09-0_scaffolds	408_07012010_DK09-1_scaffolds	DK	TRUE
408_01022013_DK09-1_scaffolds	408_07012010_DK09-1_scaffolds	DK	TRUE
408_07012010_DK09-0_scaffolds	408_07012010_DK09-1_scaffolds	DK	TRUE
408_01022013_DK09-0_scaffolds	408_07012010_DK09-1_scaffolds	DK	TRUE
408_06222009_DK09-1_scaffolds	408_07012010_DK09-1_scaffolds	DK	TRUE
408_07012010_DK09-1_scaffolds	408_08122008_DK09-0_scaffolds	DK	TRUE
408_04292010_DK09-0_scaffolds	408_08122008_DK09-0_scaffolds	DK	TRUE
408_01022013_DK09-1_scaffolds	408_08122008_DK09-0_scaffolds	DK	TRUE
408_03052008_DK09-0_scaffolds	408_08122008_DK09-0_scaffolds	DK	TRUE
408_06222009_DK09-1_scaffolds	408_08122008_DK09-0_scaffolds	DK	TRUE
408_01022013_DK09-0_scaffolds	408_08122008_DK09-0_scaffolds	DK	TRUE
408_05082006_DK09-0_scaffolds	408_08122008_DK09-0_scaffolds	DK	TRUE
408_07012010_DK09-0_scaffolds	408_08122008_DK09-0_scaffolds	DK	TRUE
408_06222009_DK09-0_scaffolds	408_08122008_DK09-0_scaffolds	DK	TRUE
408_07012010_DK09-0_scaffolds	408_08122008_DK09-1_scaffolds	DK	TRUE
408_01022013_DK09-0_scaffolds	408_08122008_DK09-1_scaffolds	DK	TRUE
408_03052008_DK09-0_scaffolds	408_08122008_DK09-1_scaffolds	DK	TRUE
408_06222009_DK09-1_scaffolds	408_08122008_DK09-1_scaffolds	DK	TRUE
408_08122008_DK09-0_scaffolds	408_08122008_DK09-1_scaffolds	DK	TRUE
408_06222009_DK09-0_scaffolds	408_08122008_DK09-1_scaffolds	DK	TRUE
408_07012010_DK09-1_scaffolds	408_08122008_DK09-1_scaffolds	DK	TRUE
408_04292010_DK09-0_scaffolds	408_08122008_DK09-1_scaffolds	DK	TRUE
408_05082006_DK09-0_scaffolds	408_08122008_DK09-1_scaffolds	DK	TRUE
408_01022013_DK09-1_scaffolds	408_08122008_DK09-1_scaffolds	DK	TRUE
408_07012010_DK09-1_scaffolds	408_08242009_DK09-0_scaffolds	DK	TRUE
408_06222009_DK09-0_scaffolds	408_08242009_DK09-0_scaffolds	DK	TRUE
408_01022013_DK09-0_scaffolds	408_08242009_DK09-0_scaffolds	DK	TRUE
408_08122008_DK09-0_scaffolds	408_08242009_DK09-0_scaffolds	DK	TRUE
408_05082006_DK09-0_scaffolds	408_08242009_DK09-0_scaffolds	DK	TRUE
408_06222009_DK09-1_scaffolds	408_08242009_DK09-0_scaffolds	DK	TRUE
408_03052008_DK09-0_scaffolds	408_08242009_DK09-0_scaffolds	DK	TRUE
408_01022013_DK09-1_scaffolds	408_08242009_DK09-0_scaffolds	DK	TRUE
408_07012010_DK09-0_scaffolds	408_08242009_DK09-0_scaffolds	DK	TRUE
408_04292010_DK09-0_scaffolds	408_08242009_DK09-0_scaffolds	DK	TRUE
408_08122008_DK09-1_scaffolds	408_08242009_DK09-0_scaffolds	DK	TRUE
408_07012010_DK09-0_scaffolds	408_08292006_DK09-0_scaffolds	DK	TRUE
408_06222009_DK09-0_scaffolds	408_08292006_DK09-0_scaffolds	DK	TRUE
408_08122008_DK09-1_scaffolds	408_08292006_DK09-0_scaffolds	DK	TRUE
408_05082006_DK09-0_scaffolds	408_08292006_DK09-0_scaffolds	DK	TRUE
408_04292010_DK09-0_scaffolds	408_08292006_DK09-0_scaffolds	DK	TRUE
408_07012010_DK09-1_scaffolds	408_08292006_DK09-0_scaffolds	DK	TRUE
408_06222009_DK09-1_scaffolds	408_08292006_DK09-0_scaffolds	DK	TRUE
408_03052008_DK09-0_scaffolds	408_08292006_DK09-0_scaffolds	DK	TRUE
408_08242009_DK09-0_scaffolds	408_08292006_DK09-0_scaffolds	DK	TRUE
408_01022013_DK09-0_scaffolds	408_08292006_DK09-0_scaffolds	DK	TRUE
408_01022013_DK09-1_scaffolds	408_08292006_DK09-0_scaffolds	DK	TRUE
408_08122008_DK09-0_scaffolds	408_08292006_DK09-0_scaffolds	DK	TRUE
408_07012010_DK09-1_scaffolds	408_09182008_DK09-0_scaffolds	DK	TRUE
408_01022013_DK09-0_scaffolds	408_09182008_DK09-0_scaffolds	DK	TRUE
408_04292010_DK09-0_scaffolds	408_09182008_DK09-0_scaffolds	DK	TRUE
408_07012010_DK09-0_scaffolds	408_09182008_DK09-0_scaffolds	DK	TRUE
408_06222009_DK09-1_scaffolds	408_09182008_DK09-0_scaffolds	DK	TRUE
408_08122008_DK09-0_scaffolds	408_09182008_DK09-0_scaffolds	DK	TRUE
408_08122008_DK09-1_scaffolds	408_09182008_DK09-0_scaffolds	DK	TRUE
408_08242009_DK09-0_scaffolds	408_09182008_DK09-0_scaffolds	DK	TRUE
408_03052008_DK09-0_scaffolds	408_09182008_DK09-0_scaffolds	DK	TRUE
408_01022013_DK09-1_scaffolds	408_09182008_DK09-0_scaffolds	DK	TRUE
408_05082006_DK09-0_scaffolds	408_09182008_DK09-0_scaffolds	DK	TRUE
408_06222009_DK09-0_scaffolds	408_09182008_DK09-0_scaffolds	DK	TRUE
408_08292006_DK09-0_scaffolds	408_09182008_DK09-0_scaffolds	DK	TRUE
408_07012010_DK09-0_scaffolds	408_09182008_DK09-1_scaffolds	DK	TRUE
408_08292006_DK09-0_scaffolds	408_09182008_DK09-1_scaffolds	DK	TRUE
408_06222009_DK09-0_scaffolds	408_09182008_DK09-1_scaffolds	DK	TRUE
408_05082006_DK09-0_scaffolds	408_09182008_DK09-1_scaffolds	DK	TRUE
408_07012010_DK09-1_scaffolds	408_09182008_DK09-1_scaffolds	DK	TRUE
408_09182008_DK09-0_scaffolds	408_09182008_DK09-1_scaffolds	DK	TRUE
408_08242009_DK09-0_scaffolds	408_09182008_DK09-1_scaffolds	DK	TRUE
408_08122008_DK09-0_scaffolds	408_09182008_DK09-1_scaffolds	DK	TRUE
408_03052008_DK09-0_scaffolds	408_09182008_DK09-1_scaffolds	DK	TRUE
408_08122008_DK09-1_scaffolds	408_09182008_DK09-1_scaffolds	DK	TRUE
408_06222009_DK09-1_scaffolds	408_09182008_DK09-1_scaffolds	DK	TRUE
408_01022013_DK09-1_scaffolds	408_09182008_DK09-1_scaffolds	DK	TRUE
408_04292010_DK09-0_scaffolds	408_09182008_DK09-1_scaffolds	DK	TRUE
408_01022013_DK09-0_scaffolds	408_09182008_DK09-1_scaffolds	DK	TRUE
408_09182008_DK09-0_scaffolds	408_09182008_DK09-2_scaffolds	DK	TRUE
408_04292010_DK09-0_scaffolds	408_09182008_DK09-2_scaffolds	DK	TRUE
408_06222009_DK09-1_scaffolds	408_09182008_DK09-2_scaffolds	DK	TRUE
408_01022013_DK09-0_scaffolds	408_09182008_DK09-2_scaffolds	DK	TRUE
408_06222009_DK09-0_scaffolds	408_09182008_DK09-2_scaffolds	DK	TRUE
408_07012010_DK09-1_scaffolds	408_09182008_DK09-2_scaffolds	DK	TRUE
408_08292006_DK09-0_scaffolds	408_09182008_DK09-2_scaffolds	DK	TRUE
408_05082006_DK09-0_scaffolds	408_09182008_DK09-2_scaffolds	DK	TRUE
408_08122008_DK09-0_scaffolds	408_09182008_DK09-2_scaffolds	DK	TRUE
408_03052008_DK09-0_scaffolds	408_09182008_DK09-2_scaffolds	DK	TRUE
408_09182008_DK09-1_scaffolds	408_09182008_DK09-2_scaffolds	DK	TRUE
408_08242009_DK09-0_scaffolds	408_09182008_DK09-2_scaffolds	DK	TRUE
408_07012010_DK09-0_scaffolds	408_09182008_DK09-2_scaffolds	DK	TRUE
408_01022013_DK09-1_scaffolds	408_09182008_DK09-2_scaffolds	DK	TRUE
408_08122008_DK09-1_scaffolds	408_09182008_DK09-2_scaffolds	DK	TRUE
408_07012010_DK09-1_scaffolds	408_09182008_DK09-3_scaffolds	DK	TRUE
408_08122008_DK09-1_scaffolds	408_09182008_DK09-3_scaffolds	DK	TRUE
408_09182008_DK09-2_scaffolds	408_09182008_DK09-3_scaffolds	DK	TRUE
408_05082006_DK09-0_scaffolds	408_09182008_DK09-3_scaffolds	DK	TRUE
408_08292006_DK09-0_scaffolds	408_09182008_DK09-3_scaffolds	DK	TRUE
408_08122008_DK09-0_scaffolds	408_09182008_DK09-3_scaffolds	DK	TRUE
408_03052008_DK09-0_scaffolds	408_09182008_DK09-3_scaffolds	DK	TRUE
408_07012010_DK09-0_scaffolds	408_09182008_DK09-3_scaffolds	DK	TRUE
408_04292010_DK09-0_scaffolds	408_09182008_DK09-3_scaffolds	DK	TRUE
408_01022013_DK09-1_scaffolds	408_09182008_DK09-3_scaffolds	DK	TRUE
408_09182008_DK09-0_scaffolds	408_09182008_DK09-3_scaffolds	DK	TRUE
408_06222009_DK09-0_scaffolds	408_09182008_DK09-3_scaffolds	DK	TRUE
408_01022013_DK09-0_scaffolds	408_09182008_DK09-3_scaffolds	DK	TRUE
408_09182008_DK09-1_scaffolds	408_09182008_DK09-3_scaffolds	DK	TRUE
408_06222009_DK09-1_scaffolds	408_09182008_DK09-3_scaffolds	DK	TRUE
408_08242009_DK09-0_scaffolds	408_09182008_DK09-3_scaffolds	DK	TRUE
408_08122008_DK09-1_scaffolds	408_11062007_DK09-0_scaffolds	DK	TRUE
408_06222009_DK09-0_scaffolds	408_11062007_DK09-0_scaffolds	DK	TRUE
408_08242009_DK09-0_scaffolds	408_11062007_DK09-0_scaffolds	DK	TRUE
408_06222009_DK09-1_scaffolds	408_11062007_DK09-0_scaffolds	DK	TRUE
408_05082006_DK09-0_scaffolds	408_11062007_DK09-0_scaffolds	DK	TRUE
408_03052008_DK09-0_scaffolds	408_11062007_DK09-0_scaffolds	DK	TRUE
408_04292010_DK09-0_scaffolds	408_11062007_DK09-0_scaffolds	DK	TRUE
408_07012010_DK09-0_scaffolds	408_11062007_DK09-0_scaffolds	DK	TRUE
408_08292006_DK09-0_scaffolds	408_11062007_DK09-0_scaffolds	DK	TRUE
408_09182008_DK09-1_scaffolds	408_11062007_DK09-0_scaffolds	DK	TRUE
408_01022013_DK09-0_scaffolds	408_11062007_DK09-0_scaffolds	DK	TRUE
408_09182008_DK09-3_scaffolds	408_11062007_DK09-0_scaffolds	DK	TRUE
408_01022013_DK09-1_scaffolds	408_11062007_DK09-0_scaffolds	DK	TRUE
408_07012010_DK09-1_scaffolds	408_11062007_DK09-0_scaffolds	DK	TRUE
408_08122008_DK09-0_scaffolds	408_11062007_DK09-0_scaffolds	DK	TRUE
408_09182008_DK09-2_scaffolds	408_11062007_DK09-0_scaffolds	DK	TRUE
408_09182008_DK09-0_scaffolds	408_11062007_DK09-0_scaffolds	DK	TRUE
408_09182008_DK09-0_scaffolds	408_11062007_DK09-1_scaffolds	DK	TRUE
408_09182008_DK09-3_scaffolds	408_11062007_DK09-1_scaffolds	DK	TRUE
408_09182008_DK09-1_scaffolds	408_11062007_DK09-1_scaffolds	DK	TRUE
408_01022013_DK09-1_scaffolds	408_11062007_DK09-1_scaffolds	DK	TRUE
408_03052008_DK09-0_scaffolds	408_11062007_DK09-1_scaffolds	DK	TRUE
408_06222009_DK09-0_scaffolds	408_11062007_DK09-1_scaffolds	DK	TRUE
408_06222009_DK09-1_scaffolds	408_11062007_DK09-1_scaffolds	DK	TRUE
408_08242009_DK09-0_scaffolds	408_11062007_DK09-1_scaffolds	DK	TRUE
408_04292010_DK09-0_scaffolds	408_11062007_DK09-1_scaffolds	DK	TRUE
408_11062007_DK09-0_scaffolds	408_11062007_DK09-1_scaffolds	DK	TRUE
408_07012010_DK09-1_scaffolds	408_11062007_DK09-1_scaffolds	DK	TRUE
408_05082006_DK09-0_scaffolds	408_11062007_DK09-1_scaffolds	DK	TRUE
408_08292006_DK09-0_scaffolds	408_11062007_DK09-1_scaffolds	DK	TRUE
408_09182008_DK09-2_scaffolds	408_11062007_DK09-1_scaffolds	DK	TRUE
408_08122008_DK09-1_scaffolds	408_11062007_DK09-1_scaffolds	DK	TRUE
408_01022013_DK09-0_scaffolds	408_11062007_DK09-1_scaffolds	DK	TRUE
408_08122008_DK09-0_scaffolds	408_11062007_DK09-1_scaffolds	DK	TRUE
408_07012010_DK09-0_scaffolds	408_11062007_DK09-1_scaffolds	DK	TRUE
408_05082006_DK09-0_scaffolds	408_12152008_DK09-0_scaffolds	DK	TRUE
408_11062007_DK09-1_scaffolds	408_12152008_DK09-0_scaffolds	DK	TRUE
408_01022013_DK09-1_scaffolds	408_12152008_DK09-0_scaffolds	DK	TRUE
408_06222009_DK09-0_scaffolds	408_12152008_DK09-0_scaffolds	DK	TRUE
408_06222009_DK09-1_scaffolds	408_12152008_DK09-0_scaffolds	DK	TRUE
408_11062007_DK09-0_scaffolds	408_12152008_DK09-0_scaffolds	DK	TRUE
408_03052008_DK09-0_scaffolds	408_12152008_DK09-0_scaffolds	DK	TRUE
408_07012010_DK09-1_scaffolds	408_12152008_DK09-0_scaffolds	DK	TRUE
408_08242009_DK09-0_scaffolds	408_12152008_DK09-0_scaffolds	DK	TRUE
408_09182008_DK09-3_scaffolds	408_12152008_DK09-0_scaffolds	DK	TRUE
408_01022013_DK09-0_scaffolds	408_12152008_DK09-0_scaffolds	DK	TRUE
408_08292006_DK09-0_scaffolds	408_12152008_DK09-0_scaffolds	DK	TRUE
408_08122008_DK09-1_scaffolds	408_12152008_DK09-0_scaffolds	DK	TRUE
408_04292010_DK09-0_scaffolds	408_12152008_DK09-0_scaffolds	DK	TRUE
408_08122008_DK09-0_scaffolds	408_12152008_DK09-0_scaffolds	DK	TRUE
408_09182008_DK09-2_scaffolds	408_12152008_DK09-0_scaffolds	DK	TRUE
408_07012010_DK09-0_scaffolds	408_12152008_DK09-0_scaffolds	DK	TRUE
408_09182008_DK09-0_scaffolds	408_12152008_DK09-0_scaffolds	DK	TRUE
408_09182008_DK09-1_scaffolds	408_12152008_DK09-0_scaffolds	DK	TRUE
414_01222010_DK12-0_scaffolds	414_03312008_DK12-0_scaffolds	DK	TRUE
414_01222010_DK12-0_scaffolds	414_03312008_DK12-1_scaffolds	DK	TRUE
414_03312008_DK12-0_scaffolds	414_03312008_DK12-1_scaffolds	DK	TRUE
414_03312008_DK12-1_scaffolds	414_03312008_DK12-2_scaffolds	DK	TRUE
414_01222010_DK12-0_scaffolds	414_03312008_DK12-2_scaffolds	DK	TRUE
414_03312008_DK12-0_scaffolds	414_03312008_DK12-2_scaffolds	DK	TRUE
414_01222010_DK12-0_scaffolds	414_04042006_DK12-0_scaffolds	DK	TRUE
414_03312008_DK12-2_scaffolds	414_04042006_DK12-0_scaffolds	DK	TRUE
414_03312008_DK12-0_scaffolds	414_04042006_DK12-0_scaffolds	DK	TRUE
414_03312008_DK12-1_scaffolds	414_04042006_DK12-0_scaffolds	DK	TRUE
414_01222010_DK12-0_scaffolds	414_04142008_DK12-0_scaffolds	DK	TRUE
414_03312008_DK12-2_scaffolds	414_04142008_DK12-0_scaffolds	DK	TRUE
414_04042006_DK12-0_scaffolds	414_04142008_DK12-0_scaffolds	DK	TRUE
414_03312008_DK12-1_scaffolds	414_04142008_DK12-0_scaffolds	DK	TRUE
414_03312008_DK12-0_scaffolds	414_04142008_DK12-0_scaffolds	DK	TRUE
414_01222010_DK12-0_scaffolds	414_04172013_DK12-0_scaffolds	DK	TRUE
414_03312008_DK12-1_scaffolds	414_04172013_DK12-0_scaffolds	DK	TRUE
414_04142008_DK12-0_scaffolds	414_04172013_DK12-0_scaffolds	DK	TRUE
414_03312008_DK12-0_scaffolds	414_04172013_DK12-0_scaffolds	DK	TRUE
414_04042006_DK12-0_scaffolds	414_04172013_DK12-0_scaffolds	DK	TRUE
414_03312008_DK12-2_scaffolds	414_04172013_DK12-0_scaffolds	DK	TRUE
414_03312008_DK12-2_scaffolds	414_04202009_DK12-0_scaffolds	DK	TRUE
414_04142008_DK12-0_scaffolds	414_04202009_DK12-0_scaffolds	DK	TRUE
414_03312008_DK12-1_scaffolds	414_04202009_DK12-0_scaffolds	DK	TRUE
414_03312008_DK12-0_scaffolds	414_04202009_DK12-0_scaffolds	DK	TRUE
414_04042006_DK12-0_scaffolds	414_04202009_DK12-0_scaffolds	DK	TRUE
414_01222010_DK12-0_scaffolds	414_04202009_DK12-0_scaffolds	DK	TRUE
414_04172013_DK12-0_scaffolds	414_04202009_DK12-0_scaffolds	DK	TRUE
414_04142008_DK12-0_scaffolds	414_04202009_DK12-1_scaffolds	DK	TRUE
414_03312008_DK12-0_scaffolds	414_04202009_DK12-1_scaffolds	DK	TRUE
414_01222010_DK12-0_scaffolds	414_04202009_DK12-1_scaffolds	DK	TRUE
414_04202009_DK12-0_scaffolds	414_04202009_DK12-1_scaffolds	DK	TRUE
414_04042006_DK12-0_scaffolds	414_04202009_DK12-1_scaffolds	DK	TRUE
414_03312008_DK12-2_scaffolds	414_04202009_DK12-1_scaffolds	DK	TRUE
414_04172013_DK12-0_scaffolds	414_04202009_DK12-1_scaffolds	DK	TRUE
414_03312008_DK12-1_scaffolds	414_04202009_DK12-1_scaffolds	DK	TRUE
414_03312008_DK12-1_scaffolds	414_05142007_DK12-0_scaffolds	DK	TRUE
414_03312008_DK12-2_scaffolds	414_05142007_DK12-0_scaffolds	DK	TRUE
414_04172013_DK12-0_scaffolds	414_05142007_DK12-0_scaffolds	DK	TRUE
414_04042006_DK12-0_scaffolds	414_05142007_DK12-0_scaffolds	DK	TRUE
414_04202009_DK12-1_scaffolds	414_05142007_DK12-0_scaffolds	DK	TRUE
414_01222010_DK12-0_scaffolds	414_05142007_DK12-0_scaffolds	DK	TRUE
414_04142008_DK12-0_scaffolds	414_05142007_DK12-0_scaffolds	DK	TRUE
414_03312008_DK12-0_scaffolds	414_05142007_DK12-0_scaffolds	DK	TRUE
414_04202009_DK12-0_scaffolds	414_05142007_DK12-0_scaffolds	DK	TRUE
414_01222010_DK12-0_scaffolds	414_06122012_DK12-0_scaffolds	DK	TRUE
414_04202009_DK12-0_scaffolds	414_06122012_DK12-0_scaffolds	DK	TRUE
414_04042006_DK12-0_scaffolds	414_06122012_DK12-0_scaffolds	DK	TRUE
414_03312008_DK12-2_scaffolds	414_06122012_DK12-0_scaffolds	DK	TRUE
414_04172013_DK12-0_scaffolds	414_06122012_DK12-0_scaffolds	DK	TRUE
414_04202009_DK12-1_scaffolds	414_06122012_DK12-0_scaffolds	DK	TRUE
414_03312008_DK12-1_scaffolds	414_06122012_DK12-0_scaffolds	DK	TRUE
414_05142007_DK12-0_scaffolds	414_06122012_DK12-0_scaffolds	DK	TRUE
414_03312008_DK12-0_scaffolds	414_06122012_DK12-0_scaffolds	DK	TRUE
414_04142008_DK12-0_scaffolds	414_06122012_DK12-0_scaffolds	DK	TRUE
414_06122012_DK12-0_scaffolds	414_07052010_DK12-0_scaffolds	DK	TRUE
414_04202009_DK12-0_scaffolds	414_07052010_DK12-0_scaffolds	DK	TRUE
414_05142007_DK12-0_scaffolds	414_07052010_DK12-0_scaffolds	DK	TRUE
414_04172013_DK12-0_scaffolds	414_07052010_DK12-0_scaffolds	DK	TRUE
414_03312008_DK12-1_scaffolds	414_07052010_DK12-0_scaffolds	DK	TRUE
414_03312008_DK12-2_scaffolds	414_07052010_DK12-0_scaffolds	DK	TRUE
414_04202009_DK12-1_scaffolds	414_07052010_DK12-0_scaffolds	DK	TRUE
414_01222010_DK12-0_scaffolds	414_07052010_DK12-0_scaffolds	DK	TRUE
414_03312008_DK12-0_scaffolds	414_07052010_DK12-0_scaffolds	DK	TRUE
414_04142008_DK12-0_scaffolds	414_07052010_DK12-0_scaffolds	DK	TRUE
414_04042006_DK12-0_scaffolds	414_07052010_DK12-0_scaffolds	DK	TRUE
414_03312008_DK12-1_scaffolds	414_09222008_DK12-0_scaffolds	DK	TRUE
414_06122012_DK12-0_scaffolds	414_09222008_DK12-0_scaffolds	DK	TRUE
414_03312008_DK12-0_scaffolds	414_09222008_DK12-0_scaffolds	DK	TRUE
414_04172013_DK12-0_scaffolds	414_09222008_DK12-0_scaffolds	DK	TRUE
414_04142008_DK12-0_scaffolds	414_09222008_DK12-0_scaffolds	DK	TRUE
414_07052010_DK12-0_scaffolds	414_09222008_DK12-0_scaffolds	DK	TRUE
414_05142007_DK12-0_scaffolds	414_09222008_DK12-0_scaffolds	DK	TRUE
414_04042006_DK12-0_scaffolds	414_09222008_DK12-0_scaffolds	DK	TRUE
414_04202009_DK12-1_scaffolds	414_09222008_DK12-0_scaffolds	DK	TRUE
414_03312008_DK12-2_scaffolds	414_09222008_DK12-0_scaffolds	DK	TRUE
414_04202009_DK12-0_scaffolds	414_09222008_DK12-0_scaffolds	DK	TRUE
414_01222010_DK12-0_scaffolds	414_09222008_DK12-0_scaffolds	DK	TRUE
414_05142007_DK12-0_scaffolds	414_10112010_DK12-0_scaffolds	DK	TRUE
414_06122012_DK12-0_scaffolds	414_10112010_DK12-0_scaffolds	DK	TRUE
414_04142008_DK12-0_scaffolds	414_10112010_DK12-0_scaffolds	DK	TRUE
414_03312008_DK12-2_scaffolds	414_10112010_DK12-0_scaffolds	DK	TRUE
414_09222008_DK12-0_scaffolds	414_10112010_DK12-0_scaffolds	DK	TRUE
414_04202009_DK12-1_scaffolds	414_10112010_DK12-0_scaffolds	DK	TRUE
414_01222010_DK12-0_scaffolds	414_10112010_DK12-0_scaffolds	DK	TRUE
414_03312008_DK12-0_scaffolds	414_10112010_DK12-0_scaffolds	DK	TRUE
414_07052010_DK12-0_scaffolds	414_10112010_DK12-0_scaffolds	DK	TRUE
414_04202009_DK12-0_scaffolds	414_10112010_DK12-0_scaffolds	DK	TRUE
414_04042006_DK12-0_scaffolds	414_10112010_DK12-0_scaffolds	DK	TRUE
414_03312008_DK12-1_scaffolds	414_10112010_DK12-0_scaffolds	DK	TRUE
414_04172013_DK12-0_scaffolds	414_10112010_DK12-0_scaffolds	DK	TRUE
414_09222008_DK12-0_scaffolds	414_10282010_DK12-0_scaffolds	DK	TRUE
414_10112010_DK12-0_scaffolds	414_10282010_DK12-0_scaffolds	DK	TRUE
414_01222010_DK12-0_scaffolds	414_10282010_DK12-0_scaffolds	DK	TRUE
414_04142008_DK12-0_scaffolds	414_10282010_DK12-0_scaffolds	DK	TRUE
414_04202009_DK12-1_scaffolds	414_10282010_DK12-0_scaffolds	DK	TRUE
414_03312008_DK12-2_scaffolds	414_10282010_DK12-0_scaffolds	DK	TRUE
414_05142007_DK12-0_scaffolds	414_10282010_DK12-0_scaffolds	DK	TRUE
414_03312008_DK12-0_scaffolds	414_10282010_DK12-0_scaffolds	DK	TRUE
414_07052010_DK12-0_scaffolds	414_10282010_DK12-0_scaffolds	DK	TRUE
414_06122012_DK12-0_scaffolds	414_10282010_DK12-0_scaffolds	DK	TRUE
414_04202009_DK12-0_scaffolds	414_10282010_DK12-0_scaffolds	DK	TRUE
414_04042006_DK12-0_scaffolds	414_10282010_DK12-0_scaffolds	DK	TRUE
414_04172013_DK12-0_scaffolds	414_10282010_DK12-0_scaffolds	DK	TRUE
414_03312008_DK12-1_scaffolds	414_10282010_DK12-0_scaffolds	DK	TRUE
414_05142007_DK12-0_scaffolds	414_10282010_DK12-1_scaffolds	DK	TRUE
414_03312008_DK12-1_scaffolds	414_10282010_DK12-1_scaffolds	DK	TRUE
414_01222010_DK12-0_scaffolds	414_10282010_DK12-1_scaffolds	DK	TRUE
414_10282010_DK12-0_scaffolds	414_10282010_DK12-1_scaffolds	DK	TRUE
414_04202009_DK12-0_scaffolds	414_10282010_DK12-1_scaffolds	DK	TRUE
414_03312008_DK12-0_scaffolds	414_10282010_DK12-1_scaffolds	DK	TRUE
414_04202009_DK12-1_scaffolds	414_10282010_DK12-1_scaffolds	DK	TRUE
414_10112010_DK12-0_scaffolds	414_10282010_DK12-1_scaffolds	DK	TRUE
414_04142008_DK12-0_scaffolds	414_10282010_DK12-1_scaffolds	DK	TRUE
414_09222008_DK12-0_scaffolds	414_10282010_DK12-1_scaffolds	DK	TRUE
414_04172013_DK12-0_scaffolds	414_10282010_DK12-1_scaffolds	DK	TRUE
414_04042006_DK12-0_scaffolds	414_10282010_DK12-1_scaffolds	DK	TRUE
414_06122012_DK12-0_scaffolds	414_10282010_DK12-1_scaffolds	DK	TRUE
414_07052010_DK12-0_scaffolds	414_10282010_DK12-1_scaffolds	DK	TRUE
414_03312008_DK12-2_scaffolds	414_10282010_DK12-1_scaffolds	DK	TRUE
414_04142008_DK12-0_scaffolds	414_10282010_DK12-2_scaffolds	DK	TRUE
414_05142007_DK12-0_scaffolds	414_10282010_DK12-2_scaffolds	DK	TRUE
414_03312008_DK12-2_scaffolds	414_10282010_DK12-2_scaffolds	DK	TRUE
414_04172013_DK12-0_scaffolds	414_10282010_DK12-2_scaffolds	DK	TRUE
414_10112010_DK12-0_scaffolds	414_10282010_DK12-2_scaffolds	DK	TRUE
414_04042006_DK12-0_scaffolds	414_10282010_DK12-2_scaffolds	DK	TRUE
414_07052010_DK12-0_scaffolds	414_10282010_DK12-2_scaffolds	DK	TRUE
414_03312008_DK12-0_scaffolds	414_10282010_DK12-2_scaffolds	DK	TRUE
414_03312008_DK12-1_scaffolds	414_10282010_DK12-2_scaffolds	DK	TRUE
414_01222010_DK12-0_scaffolds	414_10282010_DK12-2_scaffolds	DK	TRUE
414_10282010_DK12-1_scaffolds	414_10282010_DK12-2_scaffolds	DK	TRUE
414_04202009_DK12-0_scaffolds	414_10282010_DK12-2_scaffolds	DK	TRUE
414_04202009_DK12-1_scaffolds	414_10282010_DK12-2_scaffolds	DK	TRUE
414_09222008_DK12-0_scaffolds	414_10282010_DK12-2_scaffolds	DK	TRUE
414_10282010_DK12-0_scaffolds	414_10282010_DK12-2_scaffolds	DK	TRUE
414_06122012_DK12-0_scaffolds	414_10282010_DK12-2_scaffolds	DK	TRUE
414_03312008_DK12-1_scaffolds	414_10282010_DK12-3_scaffolds	DK	TRUE
414_10112010_DK12-0_scaffolds	414_10282010_DK12-3_scaffolds	DK	TRUE
414_04142008_DK12-0_scaffolds	414_10282010_DK12-3_scaffolds	DK	TRUE
414_04042006_DK12-0_scaffolds	414_10282010_DK12-3_scaffolds	DK	TRUE
414_05142007_DK12-0_scaffolds	414_10282010_DK12-3_scaffolds	DK	TRUE
414_10282010_DK12-2_scaffolds	414_10282010_DK12-3_scaffolds	DK	TRUE
414_09222008_DK12-0_scaffolds	414_10282010_DK12-3_scaffolds	DK	TRUE
414_06122012_DK12-0_scaffolds	414_10282010_DK12-3_scaffolds	DK	TRUE
414_03312008_DK12-2_scaffolds	414_10282010_DK12-3_scaffolds	DK	TRUE
414_03312008_DK12-0_scaffolds	414_10282010_DK12-3_scaffolds	DK	TRUE
414_10282010_DK12-0_scaffolds	414_10282010_DK12-3_scaffolds	DK	TRUE
414_04172013_DK12-0_scaffolds	414_10282010_DK12-3_scaffolds	DK	TRUE
414_07052010_DK12-0_scaffolds	414_10282010_DK12-3_scaffolds	DK	TRUE
414_04202009_DK12-1_scaffolds	414_10282010_DK12-3_scaffolds	DK	TRUE
414_01222010_DK12-0_scaffolds	414_10282010_DK12-3_scaffolds	DK	TRUE
414_10282010_DK12-1_scaffolds	414_10282010_DK12-3_scaffolds	DK	TRUE
414_04202009_DK12-0_scaffolds	414_10282010_DK12-3_scaffolds	DK	TRUE
414_10282010_DK12-3_scaffolds	414_10292007_DK12-0_scaffolds	DK	TRUE
414_04142008_DK12-0_scaffolds	414_10292007_DK12-0_scaffolds	DK	TRUE
414_04202009_DK12-0_scaffolds	414_10292007_DK12-0_scaffolds	DK	TRUE
414_01222010_DK12-0_scaffolds	414_10292007_DK12-0_scaffolds	DK	TRUE
414_03312008_DK12-0_scaffolds	414_10292007_DK12-0_scaffolds	DK	TRUE
414_03312008_DK12-2_scaffolds	414_10292007_DK12-0_scaffolds	DK	TRUE
414_04202009_DK12-1_scaffolds	414_10292007_DK12-0_scaffolds	DK	TRUE
414_04172013_DK12-0_scaffolds	414_10292007_DK12-0_scaffolds	DK	TRUE
414_10282010_DK12-1_scaffolds	414_10292007_DK12-0_scaffolds	DK	TRUE
414_09222008_DK12-0_scaffolds	414_10292007_DK12-0_scaffolds	DK	TRUE
414_04042006_DK12-0_scaffolds	414_10292007_DK12-0_scaffolds	DK	TRUE
414_10112010_DK12-0_scaffolds	414_10292007_DK12-0_scaffolds	DK	TRUE
414_05142007_DK12-0_scaffolds	414_10292007_DK12-0_scaffolds	DK	TRUE
414_06122012_DK12-0_scaffolds	414_10292007_DK12-0_scaffolds	DK	TRUE
414_10282010_DK12-0_scaffolds	414_10292007_DK12-0_scaffolds	DK	TRUE
414_03312008_DK12-1_scaffolds	414_10292007_DK12-0_scaffolds	DK	TRUE
414_07052010_DK12-0_scaffolds	414_10292007_DK12-0_scaffolds	DK	TRUE
414_10282010_DK12-2_scaffolds	414_10292007_DK12-0_scaffolds	DK	TRUE
414_09222008_DK12-0_scaffolds	414_11292012_DK12-0_scaffolds	DK	TRUE
414_01222010_DK12-0_scaffolds	414_11292012_DK12-0_scaffolds	DK	TRUE
414_04202009_DK12-0_scaffolds	414_11292012_DK12-0_scaffolds	DK	TRUE
414_10292007_DK12-0_scaffolds	414_11292012_DK12-0_scaffolds	DK	TRUE
414_04202009_DK12-1_scaffolds	414_11292012_DK12-0_scaffolds	DK	TRUE
414_03312008_DK12-2_scaffolds	414_11292012_DK12-0_scaffolds	DK	TRUE
414_10282010_DK12-3_scaffolds	414_11292012_DK12-0_scaffolds	DK	TRUE
414_10282010_DK12-1_scaffolds	414_11292012_DK12-0_scaffolds	DK	TRUE
414_05142007_DK12-0_scaffolds	414_11292012_DK12-0_scaffolds	DK	TRUE
414_03312008_DK12-0_scaffolds	414_11292012_DK12-0_scaffolds	DK	TRUE
414_10282010_DK12-0_scaffolds	414_11292012_DK12-0_scaffolds	DK	TRUE
414_04172013_DK12-0_scaffolds	414_11292012_DK12-0_scaffolds	DK	TRUE
414_07052010_DK12-0_scaffolds	414_11292012_DK12-0_scaffolds	DK	TRUE
414_03312008_DK12-1_scaffolds	414_11292012_DK12-0_scaffolds	DK	TRUE
414_10112010_DK12-0_scaffolds	414_11292012_DK12-0_scaffolds	DK	TRUE
414_04142008_DK12-0_scaffolds	414_11292012_DK12-0_scaffolds	DK	TRUE
414_06122012_DK12-0_scaffolds	414_11292012_DK12-0_scaffolds	DK	TRUE
414_04042006_DK12-0_scaffolds	414_11292012_DK12-0_scaffolds	DK	TRUE
414_10282010_DK12-2_scaffolds	414_11292012_DK12-0_scaffolds	DK	TRUE
421_02232009_DK06-0_scaffolds	421_03072007_DK06-0_scaffolds	DK	TRUE
421_02232009_DK06-0_scaffolds	421_05042010_DK06-0_scaffolds	DK	TRUE
421_03072007_DK06-0_scaffolds	421_05042010_DK06-0_scaffolds	DK	TRUE
421_02232009_DK06-0_scaffolds	421_05042010_DK06-1_scaffolds	DK	FALSE
421_03072007_DK06-0_scaffolds	421_05042010_DK06-1_scaffolds	DK	FALSE
421_05042010_DK06-0_scaffolds	421_05042010_DK06-1_scaffolds	DK	FALSE
421_05042010_DK06-0_scaffolds	421_06042008_DK06-0_scaffolds	DK	TRUE
421_03072007_DK06-0_scaffolds	421_06042008_DK06-0_scaffolds	DK	TRUE
421_02232009_DK06-0_scaffolds	421_06042008_DK06-0_scaffolds	DK	TRUE
421_05042010_DK06-1_scaffolds	421_06042008_DK06-0_scaffolds	DK	FALSE
421_02232009_DK06-0_scaffolds	421_09062006_DK06-0_scaffolds	DK	TRUE
421_03072007_DK06-0_scaffolds	421_09062006_DK06-0_scaffolds	DK	TRUE
421_06042008_DK06-0_scaffolds	421_09062006_DK06-0_scaffolds	DK	TRUE
421_05042010_DK06-0_scaffolds	421_09062006_DK06-0_scaffolds	DK	TRUE
421_05042010_DK06-1_scaffolds	421_09062006_DK06-0_scaffolds	DK	FALSE
421_05042010_DK06-1_scaffolds	421_09062006_DK06-1_scaffolds	DK	FALSE
421_06042008_DK06-0_scaffolds	421_09062006_DK06-1_scaffolds	DK	TRUE
421_03072007_DK06-0_scaffolds	421_09062006_DK06-1_scaffolds	DK	TRUE
421_05042010_DK06-0_scaffolds	421_09062006_DK06-1_scaffolds	DK	TRUE
421_09062006_DK06-0_scaffolds	421_09062006_DK06-1_scaffolds	DK	TRUE
421_02232009_DK06-0_scaffolds	421_09062006_DK06-1_scaffolds	DK	TRUE
421_05042010_DK06-1_scaffolds	421_10042010_DK06-0_scaffolds	DK	FALSE
421_06042008_DK06-0_scaffolds	421_10042010_DK06-0_scaffolds	DK	TRUE
421_09062006_DK06-0_scaffolds	421_10042010_DK06-0_scaffolds	DK	TRUE
421_05042010_DK06-0_scaffolds	421_10042010_DK06-0_scaffolds	DK	TRUE
421_03072007_DK06-0_scaffolds	421_10042010_DK06-0_scaffolds	DK	TRUE
421_02232009_DK06-0_scaffolds	421_10042010_DK06-0_scaffolds	DK	TRUE
421_09062006_DK06-1_scaffolds	421_10042010_DK06-0_scaffolds	DK	TRUE
421_10042010_DK06-0_scaffolds	421_10042010_DK06-1_scaffolds	DK	FALSE
421_06042008_DK06-0_scaffolds	421_10042010_DK06-1_scaffolds	DK	FALSE
421_09062006_DK06-0_scaffolds	421_10042010_DK06-1_scaffolds	DK	FALSE
421_05042010_DK06-1_scaffolds	421_10042010_DK06-1_scaffolds	DK	TRUE
421_02232009_DK06-0_scaffolds	421_10042010_DK06-1_scaffolds	DK	FALSE
421_09062006_DK06-1_scaffolds	421_10042010_DK06-1_scaffolds	DK	FALSE
421_05042010_DK06-0_scaffolds	421_10042010_DK06-1_scaffolds	DK	FALSE
421_03072007_DK06-0_scaffolds	421_10042010_DK06-1_scaffolds	DK	FALSE
421_10042010_DK06-1_scaffolds	421_10052009_DK06-0_scaffolds	DK	FALSE
421_06042008_DK06-0_scaffolds	421_10052009_DK06-0_scaffolds	DK	TRUE
421_02232009_DK06-0_scaffolds	421_10052009_DK06-0_scaffolds	DK	TRUE
421_10042010_DK06-0_scaffolds	421_10052009_DK06-0_scaffolds	DK	TRUE
421_03072007_DK06-0_scaffolds	421_10052009_DK06-0_scaffolds	DK	TRUE
421_05042010_DK06-0_scaffolds	421_10052009_DK06-0_scaffolds	DK	TRUE
421_05042010_DK06-1_scaffolds	421_10052009_DK06-0_scaffolds	DK	FALSE
421_09062006_DK06-0_scaffolds	421_10052009_DK06-0_scaffolds	DK	TRUE
421_09062006_DK06-1_scaffolds	421_10052009_DK06-0_scaffolds	DK	TRUE
421_10042010_DK06-1_scaffolds	421_10102007_DK06-0_scaffolds	DK	FALSE
421_10052009_DK06-0_scaffolds	421_10102007_DK06-0_scaffolds	DK	TRUE
421_09062006_DK06-0_scaffolds	421_10102007_DK06-0_scaffolds	DK	TRUE
421_02232009_DK06-0_scaffolds	421_10102007_DK06-0_scaffolds	DK	TRUE
421_10042010_DK06-0_scaffolds	421_10102007_DK06-0_scaffolds	DK	TRUE
421_09062006_DK06-1_scaffolds	421_10102007_DK06-0_scaffolds	DK	TRUE
421_06042008_DK06-0_scaffolds	421_10102007_DK06-0_scaffolds	DK	TRUE
421_05042010_DK06-1_scaffolds	421_10102007_DK06-0_scaffolds	DK	FALSE
421_05042010_DK06-0_scaffolds	421_10102007_DK06-0_scaffolds	DK	TRUE
421_03072007_DK06-0_scaffolds	421_10102007_DK06-0_scaffolds	DK	TRUE
421_09062006_DK06-1_scaffolds	421_11062012_DK06-0_scaffolds	DK	TRUE
421_09062006_DK06-0_scaffolds	421_11062012_DK06-0_scaffolds	DK	TRUE
421_10102007_DK06-0_scaffolds	421_11062012_DK06-0_scaffolds	DK	TRUE
421_10042010_DK06-1_scaffolds	421_11062012_DK06-0_scaffolds	DK	FALSE
421_10042010_DK06-0_scaffolds	421_11062012_DK06-0_scaffolds	DK	TRUE
421_05042010_DK06-0_scaffolds	421_11062012_DK06-0_scaffolds	DK	TRUE
421_05042010_DK06-1_scaffolds	421_11062012_DK06-0_scaffolds	DK	FALSE
421_02232009_DK06-0_scaffolds	421_11062012_DK06-0_scaffolds	DK	TRUE
421_03072007_DK06-0_scaffolds	421_11062012_DK06-0_scaffolds	DK	TRUE
421_06042008_DK06-0_scaffolds	421_11062012_DK06-0_scaffolds	DK	TRUE
421_10052009_DK06-0_scaffolds	421_11062012_DK06-0_scaffolds	DK	TRUE
421_09062006_DK06-1_scaffolds	421_11062012_DK06-1_scaffolds	DK	TRUE
421_09062006_DK06-0_scaffolds	421_11062012_DK06-1_scaffolds	DK	TRUE
421_10102007_DK06-0_scaffolds	421_11062012_DK06-1_scaffolds	DK	TRUE
421_05042010_DK06-1_scaffolds	421_11062012_DK06-1_scaffolds	DK	FALSE
421_11062012_DK06-0_scaffolds	421_11062012_DK06-1_scaffolds	DK	TRUE
421_06042008_DK06-0_scaffolds	421_11062012_DK06-1_scaffolds	DK	TRUE
421_10052009_DK06-0_scaffolds	421_11062012_DK06-1_scaffolds	DK	TRUE
421_10042010_DK06-1_scaffolds	421_11062012_DK06-1_scaffolds	DK	FALSE
421_03072007_DK06-0_scaffolds	421_11062012_DK06-1_scaffolds	DK	TRUE
421_05042010_DK06-0_scaffolds	421_11062012_DK06-1_scaffolds	DK	TRUE
421_02232009_DK06-0_scaffolds	421_11062012_DK06-1_scaffolds	DK	TRUE
421_10042010_DK06-0_scaffolds	421_11062012_DK06-1_scaffolds	DK	TRUE
421_10052009_DK06-0_scaffolds	421_11062012_DK06-2_scaffolds	DK	TRUE
421_11062012_DK06-0_scaffolds	421_11062012_DK06-2_scaffolds	DK	TRUE
421_05042010_DK06-0_scaffolds	421_11062012_DK06-2_scaffolds	DK	TRUE
421_09062006_DK06-1_scaffolds	421_11062012_DK06-2_scaffolds	DK	TRUE
421_10042010_DK06-1_scaffolds	421_11062012_DK06-2_scaffolds	DK	FALSE
421_09062006_DK06-0_scaffolds	421_11062012_DK06-2_scaffolds	DK	TRUE
421_02232009_DK06-0_scaffolds	421_11062012_DK06-2_scaffolds	DK	TRUE
421_10102007_DK06-0_scaffolds	421_11062012_DK06-2_scaffolds	DK	TRUE
421_06042008_DK06-0_scaffolds	421_11062012_DK06-2_scaffolds	DK	TRUE
421_05042010_DK06-1_scaffolds	421_11062012_DK06-2_scaffolds	DK	FALSE
421_03072007_DK06-0_scaffolds	421_11062012_DK06-2_scaffolds	DK	TRUE
421_11062012_DK06-1_scaffolds	421_11062012_DK06-2_scaffolds	DK	TRUE
421_10042010_DK06-0_scaffolds	421_11062012_DK06-2_scaffolds	DK	TRUE
422_05232005_DK21-0_scaffolds	422_06132006_DK21-0_scaffolds	DK	TRUE
422_06132006_DK21-0_scaffolds	422_06132006_DK21-1_scaffolds	DK	TRUE
422_05232005_DK21-0_scaffolds	422_06132006_DK21-1_scaffolds	DK	TRUE
422_06132006_DK21-0_scaffolds	422_07262006_DK21-0_scaffolds	DK	TRUE
422_05232005_DK21-0_scaffolds	422_07262006_DK21-0_scaffolds	DK	TRUE
422_06132006_DK21-1_scaffolds	422_07262006_DK21-0_scaffolds	DK	TRUE
422_08082012_DK24-0_scaffolds	422_08082012_DK24-1_scaffolds	DK	TRUE
422_08082012_DK24-0_scaffolds	422_10082012_DK24-0_scaffolds	DK	TRUE
422_08082012_DK24-1_scaffolds	422_10082012_DK24-0_scaffolds	DK	TRUE
422_08082012_DK24-0_scaffolds	422_10082012_DK24-1_scaffolds	DK	TRUE
422_08082012_DK24-1_scaffolds	422_10082012_DK24-1_scaffolds	DK	TRUE
422_10082012_DK24-0_scaffolds	422_10082012_DK24-1_scaffolds	DK	TRUE
422_06132006_DK21-0_scaffolds	422_11082005_DK21-0_scaffolds	DK	TRUE
422_05232005_DK21-0_scaffolds	422_11082005_DK21-0_scaffolds	DK	TRUE
422_07262006_DK21-0_scaffolds	422_11082005_DK21-0_scaffolds	DK	TRUE
422_06132006_DK21-1_scaffolds	422_11082005_DK21-0_scaffolds	DK	TRUE
422_10082012_DK24-1_scaffolds	422_11192012_DK24-0_scaffolds	DK	TRUE
422_10082012_DK24-0_scaffolds	422_11192012_DK24-0_scaffolds	DK	TRUE
422_08082012_DK24-0_scaffolds	422_11192012_DK24-0_scaffolds	DK	TRUE
422_08082012_DK24-1_scaffolds	422_11192012_DK24-0_scaffolds	DK	TRUE
422_10082012_DK24-1_scaffolds	422_11192012_DK24-1_scaffolds	DK	TRUE
422_08082012_DK24-1_scaffolds	422_11192012_DK24-1_scaffolds	DK	TRUE
422_10082012_DK24-0_scaffolds	422_11192012_DK24-1_scaffolds	DK	TRUE
422_11192012_DK24-0_scaffolds	422_11192012_DK24-1_scaffolds	DK	TRUE
422_08082012_DK24-0_scaffolds	422_11192012_DK24-1_scaffolds	DK	TRUE
430_01102007_DK35-0_scaffolds	430_03012012_DK35-0_scaffolds	DK	TRUE
430_01102007_DK35-0_scaffolds	430_03132006_DK35-0_scaffolds	DK	TRUE
430_03012012_DK35-0_scaffolds	430_03132006_DK35-0_scaffolds	DK	TRUE
430_01102007_DK35-0_scaffolds	430_03202006_DK35-0_scaffolds	DK	TRUE
430_03012012_DK35-0_scaffolds	430_03202006_DK35-0_scaffolds	DK	TRUE
430_03132006_DK35-0_scaffolds	430_03202006_DK35-0_scaffolds	DK	TRUE
430_03132006_DK35-0_scaffolds	430_04242007_DK35-0_scaffolds	DK	TRUE
430_01102007_DK35-0_scaffolds	430_04242007_DK35-0_scaffolds	DK	TRUE
430_03012012_DK35-0_scaffolds	430_04242007_DK35-0_scaffolds	DK	TRUE
430_03202006_DK35-0_scaffolds	430_04242007_DK35-0_scaffolds	DK	TRUE
430_01102007_DK35-0_scaffolds	430_08072012_DK35-0_scaffolds	DK	TRUE
430_03012012_DK35-0_scaffolds	430_08072012_DK35-0_scaffolds	DK	TRUE
430_04242007_DK35-0_scaffolds	430_08072012_DK35-0_scaffolds	DK	TRUE
430_03202006_DK35-0_scaffolds	430_08072012_DK35-0_scaffolds	DK	TRUE
430_03132006_DK35-0_scaffolds	430_08072012_DK35-0_scaffolds	DK	TRUE
430_01102007_DK35-0_scaffolds	430_11082007_DK35-0_scaffolds	DK	TRUE
430_08072012_DK35-0_scaffolds	430_11082007_DK35-0_scaffolds	DK	TRUE
430_03132006_DK35-0_scaffolds	430_11082007_DK35-0_scaffolds	DK	TRUE
430_03012012_DK35-0_scaffolds	430_11082007_DK35-0_scaffolds	DK	TRUE
430_03202006_DK35-0_scaffolds	430_11082007_DK35-0_scaffolds	DK	TRUE
430_04242007_DK35-0_scaffolds	430_11082007_DK35-0_scaffolds	DK	TRUE
430_03202006_DK35-0_scaffolds	430_11082007_DK35-1_scaffolds	DK	TRUE
430_03132006_DK35-0_scaffolds	430_11082007_DK35-1_scaffolds	DK	TRUE
430_04242007_DK35-0_scaffolds	430_11082007_DK35-1_scaffolds	DK	TRUE
430_08072012_DK35-0_scaffolds	430_11082007_DK35-1_scaffolds	DK	TRUE
430_01102007_DK35-0_scaffolds	430_11082007_DK35-1_scaffolds	DK	TRUE
430_03012012_DK35-0_scaffolds	430_11082007_DK35-1_scaffolds	DK	TRUE
430_11082007_DK35-0_scaffolds	430_11082007_DK35-1_scaffolds	DK	TRUE
430_03202006_DK35-0_scaffolds	430_11082007_DK35-2_scaffolds	DK	TRUE
430_03132006_DK35-0_scaffolds	430_11082007_DK35-2_scaffolds	DK	TRUE
430_04242007_DK35-0_scaffolds	430_11082007_DK35-2_scaffolds	DK	TRUE
430_08072012_DK35-0_scaffolds	430_11082007_DK35-2_scaffolds	DK	TRUE
430_01102007_DK35-0_scaffolds	430_11082007_DK35-2_scaffolds	DK	TRUE
430_11082007_DK35-1_scaffolds	430_11082007_DK35-2_scaffolds	DK	TRUE
430_03012012_DK35-0_scaffolds	430_11082007_DK35-2_scaffolds	DK	TRUE
430_11082007_DK35-0_scaffolds	430_11082007_DK35-2_scaffolds	DK	TRUE
430_11082007_DK35-1_scaffolds	430_11082007_DK35-3_scaffolds	DK	TRUE
430_08072012_DK35-0_scaffolds	430_11082007_DK35-3_scaffolds	DK	TRUE
430_03012012_DK35-0_scaffolds	430_11082007_DK35-3_scaffolds	DK	TRUE
430_03132006_DK35-0_scaffolds	430_11082007_DK35-3_scaffolds	DK	TRUE
430_11082007_DK35-0_scaffolds	430_11082007_DK35-3_scaffolds	DK	TRUE
430_01102007_DK35-0_scaffolds	430_11082007_DK35-3_scaffolds	DK	TRUE
430_03202006_DK35-0_scaffolds	430_11082007_DK35-3_scaffolds	DK	TRUE
430_11082007_DK35-2_scaffolds	430_11082007_DK35-3_scaffolds	DK	TRUE
430_04242007_DK35-0_scaffolds	430_11082007_DK35-3_scaffolds	DK	TRUE
430_11082007_DK35-1_scaffolds	430_11082007_DK35-4_scaffolds	DK	TRUE
430_03132006_DK35-0_scaffolds	430_11082007_DK35-4_scaffolds	DK	TRUE
430_11082007_DK35-2_scaffolds	430_11082007_DK35-4_scaffolds	DK	TRUE
430_11082007_DK35-3_scaffolds	430_11082007_DK35-4_scaffolds	DK	TRUE
430_08072012_DK35-0_scaffolds	430_11082007_DK35-4_scaffolds	DK	TRUE
430_11082007_DK35-0_scaffolds	430_11082007_DK35-4_scaffolds	DK	TRUE
430_03012012_DK35-0_scaffolds	430_11082007_DK35-4_scaffolds	DK	TRUE
430_04242007_DK35-0_scaffolds	430_11082007_DK35-4_scaffolds	DK	TRUE
430_03202006_DK35-0_scaffolds	430_11082007_DK35-4_scaffolds	DK	TRUE
430_01102007_DK35-0_scaffolds	430_11082007_DK35-4_scaffolds	DK	TRUE
430_04242007_DK35-0_scaffolds	430_11082007_DK35-5_scaffolds	DK	TRUE
430_11082007_DK35-1_scaffolds	430_11082007_DK35-5_scaffolds	DK	TRUE
430_01102007_DK35-0_scaffolds	430_11082007_DK35-5_scaffolds	DK	TRUE
430_11082007_DK35-4_scaffolds	430_11082007_DK35-5_scaffolds	DK	TRUE
430_08072012_DK35-0_scaffolds	430_11082007_DK35-5_scaffolds	DK	TRUE
430_03202006_DK35-0_scaffolds	430_11082007_DK35-5_scaffolds	DK	TRUE
430_11082007_DK35-3_scaffolds	430_11082007_DK35-5_scaffolds	DK	TRUE
430_11082007_DK35-0_scaffolds	430_11082007_DK35-5_scaffolds	DK	TRUE
430_11082007_DK35-2_scaffolds	430_11082007_DK35-5_scaffolds	DK	TRUE
430_03012012_DK35-0_scaffolds	430_11082007_DK35-5_scaffolds	DK	TRUE
430_03132006_DK35-0_scaffolds	430_11082007_DK35-5_scaffolds	DK	TRUE
430_04242007_DK35-0_scaffolds	430_11082007_DK35-6_scaffolds	DK	TRUE
430_08072012_DK35-0_scaffolds	430_11082007_DK35-6_scaffolds	DK	TRUE
430_11082007_DK35-1_scaffolds	430_11082007_DK35-6_scaffolds	DK	TRUE
430_03012012_DK35-0_scaffolds	430_11082007_DK35-6_scaffolds	DK	TRUE
430_11082007_DK35-3_scaffolds	430_11082007_DK35-6_scaffolds	DK	TRUE
430_11082007_DK35-0_scaffolds	430_11082007_DK35-6_scaffolds	DK	TRUE
430_11082007_DK35-5_scaffolds	430_11082007_DK35-6_scaffolds	DK	TRUE
430_11082007_DK35-4_scaffolds	430_11082007_DK35-6_scaffolds	DK	TRUE
430_03132006_DK35-0_scaffolds	430_11082007_DK35-6_scaffolds	DK	TRUE
430_01102007_DK35-0_scaffolds	430_11082007_DK35-6_scaffolds	DK	TRUE
430_03202006_DK35-0_scaffolds	430_11082007_DK35-6_scaffolds	DK	TRUE
430_11082007_DK35-2_scaffolds	430_11082007_DK35-6_scaffolds	DK	TRUE
430_11082007_DK35-4_scaffolds	430_11082007_DK35-7_scaffolds	DK	TRUE
430_03012012_DK35-0_scaffolds	430_11082007_DK35-7_scaffolds	DK	TRUE
430_11082007_DK35-5_scaffolds	430_11082007_DK35-7_scaffolds	DK	TRUE
430_11082007_DK35-1_scaffolds	430_11082007_DK35-7_scaffolds	DK	TRUE
430_03132006_DK35-0_scaffolds	430_11082007_DK35-7_scaffolds	DK	TRUE
430_11082007_DK35-2_scaffolds	430_11082007_DK35-7_scaffolds	DK	TRUE
430_11082007_DK35-6_scaffolds	430_11082007_DK35-7_scaffolds	DK	TRUE
430_04242007_DK35-0_scaffolds	430_11082007_DK35-7_scaffolds	DK	TRUE
430_08072012_DK35-0_scaffolds	430_11082007_DK35-7_scaffolds	DK	TRUE
430_01102007_DK35-0_scaffolds	430_11082007_DK35-7_scaffolds	DK	TRUE
430_11082007_DK35-3_scaffolds	430_11082007_DK35-7_scaffolds	DK	TRUE
430_11082007_DK35-0_scaffolds	430_11082007_DK35-7_scaffolds	DK	TRUE
430_03202006_DK35-0_scaffolds	430_11082007_DK35-7_scaffolds	DK	TRUE
431_02092011_DK14-0_scaffolds	431_02102011_DK14-0_scaffolds	DK	TRUE
431_02102011_DK14-0_scaffolds	431_03132012_DK14-0_scaffolds	DK	TRUE
431_02092011_DK14-0_scaffolds	431_03132012_DK14-0_scaffolds	DK	TRUE
431_02092011_DK14-0_scaffolds	431_03132012_DK14-1_scaffolds	DK	TRUE
431_02102011_DK14-0_scaffolds	431_03132012_DK14-1_scaffolds	DK	TRUE
431_03132012_DK14-0_scaffolds	431_03132012_DK14-1_scaffolds	DK	TRUE
431_02092011_DK14-0_scaffolds	431_05112011_DK14-0_scaffolds	DK	TRUE
431_03132012_DK14-1_scaffolds	431_05112011_DK14-0_scaffolds	DK	TRUE
431_03132012_DK14-0_scaffolds	431_05112011_DK14-0_scaffolds	DK	TRUE
431_02102011_DK14-0_scaffolds	431_05112011_DK14-0_scaffolds	DK	TRUE
431_02102011_DK14-0_scaffolds	431_05112011_DK14-1_scaffolds	DK	TRUE
431_03132012_DK14-0_scaffolds	431_05112011_DK14-1_scaffolds	DK	TRUE
431_02092011_DK14-0_scaffolds	431_05112011_DK14-1_scaffolds	DK	TRUE
431_05112011_DK14-0_scaffolds	431_05112011_DK14-1_scaffolds	DK	TRUE
431_03132012_DK14-1_scaffolds	431_05112011_DK14-1_scaffolds	DK	TRUE
431_05112011_DK14-0_scaffolds	431_05112011_DK14-2_scaffolds	DK	TRUE
431_03132012_DK14-0_scaffolds	431_05112011_DK14-2_scaffolds	DK	TRUE
431_05112011_DK14-1_scaffolds	431_05112011_DK14-2_scaffolds	DK	TRUE
431_02102011_DK14-0_scaffolds	431_05112011_DK14-2_scaffolds	DK	TRUE
431_02092011_DK14-0_scaffolds	431_05112011_DK14-2_scaffolds	DK	TRUE
431_03132012_DK14-1_scaffolds	431_05112011_DK14-2_scaffolds	DK	TRUE
431_05112011_DK14-2_scaffolds	431_05112011_DK14-3_scaffolds	DK	TRUE
431_05112011_DK14-1_scaffolds	431_05112011_DK14-3_scaffolds	DK	TRUE
431_02102011_DK14-0_scaffolds	431_05112011_DK14-3_scaffolds	DK	TRUE
431_02092011_DK14-0_scaffolds	431_05112011_DK14-3_scaffolds	DK	TRUE
431_05112011_DK14-0_scaffolds	431_05112011_DK14-3_scaffolds	DK	TRUE
431_03132012_DK14-1_scaffolds	431_05112011_DK14-3_scaffolds	DK	TRUE
431_03132012_DK14-0_scaffolds	431_05112011_DK14-3_scaffolds	DK	TRUE
431_03132012_DK14-1_scaffolds	431_05192008_DK14-0_scaffolds	DK	TRUE
431_05112011_DK14-3_scaffolds	431_05192008_DK14-0_scaffolds	DK	TRUE
431_05112011_DK14-0_scaffolds	431_05192008_DK14-0_scaffolds	DK	TRUE
431_03132012_DK14-0_scaffolds	431_05192008_DK14-0_scaffolds	DK	TRUE
431_05112011_DK14-1_scaffolds	431_05192008_DK14-0_scaffolds	DK	TRUE
431_05112011_DK14-2_scaffolds	431_05192008_DK14-0_scaffolds	DK	TRUE
431_02102011_DK14-0_scaffolds	431_05192008_DK14-0_scaffolds	DK	TRUE
431_02092011_DK14-0_scaffolds	431_05192008_DK14-0_scaffolds	DK	TRUE
431_02092011_DK14-0_scaffolds	431_07062010_DK14-0_scaffolds	DK	TRUE
431_05112011_DK14-3_scaffolds	431_07062010_DK14-0_scaffolds	DK	TRUE
431_05112011_DK14-2_scaffolds	431_07062010_DK14-0_scaffolds	DK	TRUE
431_05112011_DK14-0_scaffolds	431_07062010_DK14-0_scaffolds	DK	TRUE
431_03132012_DK14-1_scaffolds	431_07062010_DK14-0_scaffolds	DK	TRUE
431_05192008_DK14-0_scaffolds	431_07062010_DK14-0_scaffolds	DK	TRUE
431_05112011_DK14-1_scaffolds	431_07062010_DK14-0_scaffolds	DK	TRUE
431_03132012_DK14-0_scaffolds	431_07062010_DK14-0_scaffolds	DK	TRUE
431_02102011_DK14-0_scaffolds	431_07062010_DK14-0_scaffolds	DK	TRUE
431_05112011_DK14-0_scaffolds	431_08302011_DK14-0_scaffolds	DK	TRUE
431_05112011_DK14-2_scaffolds	431_08302011_DK14-0_scaffolds	DK	TRUE
431_03132012_DK14-1_scaffolds	431_08302011_DK14-0_scaffolds	DK	TRUE
431_05112011_DK14-3_scaffolds	431_08302011_DK14-0_scaffolds	DK	TRUE
431_05192008_DK14-0_scaffolds	431_08302011_DK14-0_scaffolds	DK	TRUE
431_02102011_DK14-0_scaffolds	431_08302011_DK14-0_scaffolds	DK	TRUE
431_05112011_DK14-1_scaffolds	431_08302011_DK14-0_scaffolds	DK	TRUE
431_03132012_DK14-0_scaffolds	431_08302011_DK14-0_scaffolds	DK	TRUE
431_07062010_DK14-0_scaffolds	431_08302011_DK14-0_scaffolds	DK	TRUE
431_02092011_DK14-0_scaffolds	431_08302011_DK14-0_scaffolds	DK	TRUE
431_02102011_DK14-0_scaffolds	431_08302011_DK14-1_scaffolds	DK	TRUE
431_05112011_DK14-1_scaffolds	431_08302011_DK14-1_scaffolds	DK	TRUE
431_03132012_DK14-0_scaffolds	431_08302011_DK14-1_scaffolds	DK	TRUE
431_08302011_DK14-0_scaffolds	431_08302011_DK14-1_scaffolds	DK	TRUE
431_07062010_DK14-0_scaffolds	431_08302011_DK14-1_scaffolds	DK	TRUE
431_03132012_DK14-1_scaffolds	431_08302011_DK14-1_scaffolds	DK	TRUE
431_05192008_DK14-0_scaffolds	431_08302011_DK14-1_scaffolds	DK	TRUE
431_02092011_DK14-0_scaffolds	431_08302011_DK14-1_scaffolds	DK	TRUE
431_05112011_DK14-3_scaffolds	431_08302011_DK14-1_scaffolds	DK	TRUE
431_05112011_DK14-2_scaffolds	431_08302011_DK14-1_scaffolds	DK	TRUE
431_05112011_DK14-0_scaffolds	431_08302011_DK14-1_scaffolds	DK	TRUE
431_05112011_DK14-3_scaffolds	431_09102009_DK14-0_scaffolds	DK	TRUE
431_07062010_DK14-0_scaffolds	431_09102009_DK14-0_scaffolds	DK	TRUE
431_02102011_DK14-0_scaffolds	431_09102009_DK14-0_scaffolds	DK	TRUE
431_05112011_DK14-0_scaffolds	431_09102009_DK14-0_scaffolds	DK	TRUE
431_05112011_DK14-2_scaffolds	431_09102009_DK14-0_scaffolds	DK	TRUE
431_08302011_DK14-1_scaffolds	431_09102009_DK14-0_scaffolds	DK	TRUE
431_03132012_DK14-1_scaffolds	431_09102009_DK14-0_scaffolds	DK	TRUE
431_05112011_DK14-1_scaffolds	431_09102009_DK14-0_scaffolds	DK	TRUE
431_02092011_DK14-0_scaffolds	431_09102009_DK14-0_scaffolds	DK	TRUE
431_08302011_DK14-0_scaffolds	431_09102009_DK14-0_scaffolds	DK	TRUE
431_03132012_DK14-0_scaffolds	431_09102009_DK14-0_scaffolds	DK	TRUE
431_05192008_DK14-0_scaffolds	431_09102009_DK14-0_scaffolds	DK	TRUE
431_02092011_DK14-0_scaffolds	431_09122011_DK14-0_scaffolds	DK	TRUE
431_05192008_DK14-0_scaffolds	431_09122011_DK14-0_scaffolds	DK	TRUE
431_02102011_DK14-0_scaffolds	431_09122011_DK14-0_scaffolds	DK	TRUE
431_03132012_DK14-0_scaffolds	431_09122011_DK14-0_scaffolds	DK	TRUE
431_05112011_DK14-3_scaffolds	431_09122011_DK14-0_scaffolds	DK	TRUE
431_03132012_DK14-1_scaffolds	431_09122011_DK14-0_scaffolds	DK	TRUE
431_08302011_DK14-1_scaffolds	431_09122011_DK14-0_scaffolds	DK	TRUE
431_05112011_DK14-1_scaffolds	431_09122011_DK14-0_scaffolds	DK	TRUE
431_08302011_DK14-0_scaffolds	431_09122011_DK14-0_scaffolds	DK	TRUE
431_07062010_DK14-0_scaffolds	431_09122011_DK14-0_scaffolds	DK	TRUE
431_05112011_DK14-2_scaffolds	431_09122011_DK14-0_scaffolds	DK	TRUE
431_09102009_DK14-0_scaffolds	431_09122011_DK14-0_scaffolds	DK	TRUE
431_05112011_DK14-0_scaffolds	431_09122011_DK14-0_scaffolds	DK	TRUE
438_01232008_DK17-0_scaffolds	438_01232008_DK17-1_scaffolds	DK	TRUE
438_01232008_DK17-1_scaffolds	438_01232008_DK17-2_scaffolds	DK	TRUE
438_01232008_DK17-0_scaffolds	438_01232008_DK17-2_scaffolds	DK	TRUE
438_01232008_DK17-0_scaffolds	438_01232008_DK17-3_scaffolds	DK	TRUE
438_01232008_DK17-1_scaffolds	438_01232008_DK17-3_scaffolds	DK	TRUE
438_01232008_DK17-2_scaffolds	438_01232008_DK17-3_scaffolds	DK	TRUE
438_01232008_DK17-1_scaffolds	438_01292007_DK17-0_scaffolds	DK	TRUE
438_01232008_DK17-2_scaffolds	438_01292007_DK17-0_scaffolds	DK	TRUE
438_01232008_DK17-3_scaffolds	438_01292007_DK17-0_scaffolds	DK	TRUE
438_01232008_DK17-0_scaffolds	438_01292007_DK17-0_scaffolds	DK	TRUE
438_01292007_DK17-0_scaffolds	438_04052011_DK17-0_scaffolds	DK	TRUE
438_01232008_DK17-3_scaffolds	438_04052011_DK17-0_scaffolds	DK	TRUE
438_01232008_DK17-1_scaffolds	438_04052011_DK17-0_scaffolds	DK	TRUE
438_01232008_DK17-2_scaffolds	438_04052011_DK17-0_scaffolds	DK	TRUE
438_01232008_DK17-0_scaffolds	438_04052011_DK17-0_scaffolds	DK	TRUE
438_04052011_DK17-0_scaffolds	438_04052011_DK17-1_scaffolds	DK	TRUE
438_01232008_DK17-0_scaffolds	438_04052011_DK17-1_scaffolds	DK	TRUE
438_01232008_DK17-1_scaffolds	438_04052011_DK17-1_scaffolds	DK	TRUE
438_01232008_DK17-3_scaffolds	438_04052011_DK17-1_scaffolds	DK	TRUE
438_01232008_DK17-2_scaffolds	438_04052011_DK17-1_scaffolds	DK	TRUE
438_01292007_DK17-0_scaffolds	438_04052011_DK17-1_scaffolds	DK	TRUE
438_01292007_DK17-0_scaffolds	438_04052011_DK17-2_scaffolds	DK	TRUE
438_01232008_DK17-1_scaffolds	438_04052011_DK17-2_scaffolds	DK	TRUE
438_01232008_DK17-3_scaffolds	438_04052011_DK17-2_scaffolds	DK	TRUE
438_01232008_DK17-2_scaffolds	438_04052011_DK17-2_scaffolds	DK	TRUE
438_04052011_DK17-0_scaffolds	438_04052011_DK17-2_scaffolds	DK	TRUE
438_01232008_DK17-0_scaffolds	438_04052011_DK17-2_scaffolds	DK	TRUE
438_04052011_DK17-1_scaffolds	438_04052011_DK17-2_scaffolds	DK	TRUE
438_01232008_DK17-0_scaffolds	438_04052011_DK17-3_scaffolds	DK	TRUE
438_01232008_DK17-3_scaffolds	438_04052011_DK17-3_scaffolds	DK	TRUE
438_04052011_DK17-0_scaffolds	438_04052011_DK17-3_scaffolds	DK	TRUE
438_01232008_DK17-2_scaffolds	438_04052011_DK17-3_scaffolds	DK	TRUE
438_04052011_DK17-2_scaffolds	438_04052011_DK17-3_scaffolds	DK	TRUE
438_01292007_DK17-0_scaffolds	438_04052011_DK17-3_scaffolds	DK	TRUE
438_04052011_DK17-1_scaffolds	438_04052011_DK17-3_scaffolds	DK	TRUE
438_01232008_DK17-1_scaffolds	438_04052011_DK17-3_scaffolds	DK	TRUE
438_01232008_DK17-1_scaffolds	438_04052011_DK17-4_scaffolds	DK	TRUE
438_04052011_DK17-3_scaffolds	438_04052011_DK17-4_scaffolds	DK	TRUE
438_01292007_DK17-0_scaffolds	438_04052011_DK17-4_scaffolds	DK	TRUE
438_01232008_DK17-3_scaffolds	438_04052011_DK17-4_scaffolds	DK	TRUE
438_04052011_DK17-0_scaffolds	438_04052011_DK17-4_scaffolds	DK	TRUE
438_04052011_DK17-2_scaffolds	438_04052011_DK17-4_scaffolds	DK	TRUE
438_04052011_DK17-1_scaffolds	438_04052011_DK17-4_scaffolds	DK	TRUE
438_01232008_DK17-0_scaffolds	438_04052011_DK17-4_scaffolds	DK	TRUE
438_01232008_DK17-2_scaffolds	438_04052011_DK17-4_scaffolds	DK	TRUE
438_01232008_DK17-0_scaffolds	438_04052011_DK17-5_scaffolds	DK	TRUE
438_04052011_DK17-0_scaffolds	438_04052011_DK17-5_scaffolds	DK	TRUE
438_04052011_DK17-1_scaffolds	438_04052011_DK17-5_scaffolds	DK	TRUE
438_01232008_DK17-2_scaffolds	438_04052011_DK17-5_scaffolds	DK	TRUE
438_01292007_DK17-0_scaffolds	438_04052011_DK17-5_scaffolds	DK	TRUE
438_01232008_DK17-3_scaffolds	438_04052011_DK17-5_scaffolds	DK	TRUE
438_04052011_DK17-3_scaffolds	438_04052011_DK17-5_scaffolds	DK	TRUE
438_01232008_DK17-1_scaffolds	438_04052011_DK17-5_scaffolds	DK	TRUE
438_04052011_DK17-2_scaffolds	438_04052011_DK17-5_scaffolds	DK	TRUE
438_04052011_DK17-4_scaffolds	438_04052011_DK17-5_scaffolds	DK	TRUE
438_01232008_DK17-3_scaffolds	438_04052011_DK17-6_scaffolds	DK	TRUE
438_04052011_DK17-0_scaffolds	438_04052011_DK17-6_scaffolds	DK	TRUE
438_01232008_DK17-1_scaffolds	438_04052011_DK17-6_scaffolds	DK	TRUE
438_01232008_DK17-2_scaffolds	438_04052011_DK17-6_scaffolds	DK	TRUE
438_01292007_DK17-0_scaffolds	438_04052011_DK17-6_scaffolds	DK	TRUE
438_04052011_DK17-5_scaffolds	438_04052011_DK17-6_scaffolds	DK	TRUE
438_04052011_DK17-2_scaffolds	438_04052011_DK17-6_scaffolds	DK	TRUE
438_01232008_DK17-0_scaffolds	438_04052011_DK17-6_scaffolds	DK	TRUE
438_04052011_DK17-4_scaffolds	438_04052011_DK17-6_scaffolds	DK	TRUE
438_04052011_DK17-3_scaffolds	438_04052011_DK17-6_scaffolds	DK	TRUE
438_04052011_DK17-1_scaffolds	438_04052011_DK17-6_scaffolds	DK	TRUE
438_01232008_DK17-3_scaffolds	438_04052011_DK17-7_scaffolds	DK	TRUE
438_04052011_DK17-0_scaffolds	438_04052011_DK17-7_scaffolds	DK	TRUE
438_04052011_DK17-2_scaffolds	438_04052011_DK17-7_scaffolds	DK	TRUE
438_04052011_DK17-3_scaffolds	438_04052011_DK17-7_scaffolds	DK	TRUE
438_04052011_DK17-1_scaffolds	438_04052011_DK17-7_scaffolds	DK	TRUE
438_01232008_DK17-2_scaffolds	438_04052011_DK17-7_scaffolds	DK	TRUE
438_04052011_DK17-4_scaffolds	438_04052011_DK17-7_scaffolds	DK	TRUE
438_01292007_DK17-0_scaffolds	438_04052011_DK17-7_scaffolds	DK	TRUE
438_01232008_DK17-1_scaffolds	438_04052011_DK17-7_scaffolds	DK	TRUE
438_04052011_DK17-6_scaffolds	438_04052011_DK17-7_scaffolds	DK	TRUE
438_04052011_DK17-5_scaffolds	438_04052011_DK17-7_scaffolds	DK	TRUE
438_01232008_DK17-0_scaffolds	438_04052011_DK17-7_scaffolds	DK	TRUE
438_04052011_DK17-6_scaffolds	438_04052011_DK17-8_scaffolds	DK	TRUE
438_01232008_DK17-2_scaffolds	438_04052011_DK17-8_scaffolds	DK	TRUE
438_04052011_DK17-1_scaffolds	438_04052011_DK17-8_scaffolds	DK	TRUE
438_01232008_DK17-1_scaffolds	438_04052011_DK17-8_scaffolds	DK	TRUE
438_04052011_DK17-3_scaffolds	438_04052011_DK17-8_scaffolds	DK	TRUE
438_04052011_DK17-2_scaffolds	438_04052011_DK17-8_scaffolds	DK	TRUE
438_04052011_DK17-0_scaffolds	438_04052011_DK17-8_scaffolds	DK	TRUE
438_04052011_DK17-4_scaffolds	438_04052011_DK17-8_scaffolds	DK	TRUE
438_01232008_DK17-3_scaffolds	438_04052011_DK17-8_scaffolds	DK	TRUE
438_01232008_DK17-0_scaffolds	438_04052011_DK17-8_scaffolds	DK	TRUE
438_04052011_DK17-5_scaffolds	438_04052011_DK17-8_scaffolds	DK	TRUE
438_04052011_DK17-7_scaffolds	438_04052011_DK17-8_scaffolds	DK	TRUE
438_01292007_DK17-0_scaffolds	438_04052011_DK17-8_scaffolds	DK	TRUE
438_04052011_DK17-1_scaffolds	438_04182012_DK17-0_scaffolds	DK	TRUE
438_01232008_DK17-0_scaffolds	438_04182012_DK17-0_scaffolds	DK	TRUE
438_04052011_DK17-6_scaffolds	438_04182012_DK17-0_scaffolds	DK	TRUE
438_04052011_DK17-0_scaffolds	438_04182012_DK17-0_scaffolds	DK	TRUE
438_01232008_DK17-2_scaffolds	438_04182012_DK17-0_scaffolds	DK	TRUE
438_04052011_DK17-7_scaffolds	438_04182012_DK17-0_scaffolds	DK	TRUE
438_04052011_DK17-3_scaffolds	438_04182012_DK17-0_scaffolds	DK	TRUE
438_04052011_DK17-4_scaffolds	438_04182012_DK17-0_scaffolds	DK	TRUE
438_01232008_DK17-3_scaffolds	438_04182012_DK17-0_scaffolds	DK	TRUE
438_01232008_DK17-1_scaffolds	438_04182012_DK17-0_scaffolds	DK	TRUE
438_04052011_DK17-2_scaffolds	438_04182012_DK17-0_scaffolds	DK	TRUE
438_04052011_DK17-5_scaffolds	438_04182012_DK17-0_scaffolds	DK	TRUE
438_04052011_DK17-8_scaffolds	438_04182012_DK17-0_scaffolds	DK	TRUE
438_01292007_DK17-0_scaffolds	438_04182012_DK17-0_scaffolds	DK	TRUE
438_01232008_DK17-1_scaffolds	438_04182012_DK17-1_scaffolds	DK	TRUE
438_04052011_DK17-5_scaffolds	438_04182012_DK17-1_scaffolds	DK	TRUE
438_04182012_DK17-0_scaffolds	438_04182012_DK17-1_scaffolds	DK	TRUE
438_01292007_DK17-0_scaffolds	438_04182012_DK17-1_scaffolds	DK	TRUE
438_01232008_DK17-3_scaffolds	438_04182012_DK17-1_scaffolds	DK	TRUE
438_04052011_DK17-1_scaffolds	438_04182012_DK17-1_scaffolds	DK	TRUE
438_04052011_DK17-7_scaffolds	438_04182012_DK17-1_scaffolds	DK	TRUE
438_04052011_DK17-4_scaffolds	438_04182012_DK17-1_scaffolds	DK	TRUE
438_04052011_DK17-6_scaffolds	438_04182012_DK17-1_scaffolds	DK	TRUE
438_04052011_DK17-3_scaffolds	438_04182012_DK17-1_scaffolds	DK	TRUE
438_01232008_DK17-0_scaffolds	438_04182012_DK17-1_scaffolds	DK	TRUE
438_04052011_DK17-8_scaffolds	438_04182012_DK17-1_scaffolds	DK	TRUE
438_01232008_DK17-2_scaffolds	438_04182012_DK17-1_scaffolds	DK	TRUE
438_04052011_DK17-2_scaffolds	438_04182012_DK17-1_scaffolds	DK	TRUE
438_04052011_DK17-0_scaffolds	438_04182012_DK17-1_scaffolds	DK	TRUE
438_04052011_DK17-4_scaffolds	438_04182012_DK17-2_scaffolds	DK	TRUE
438_04182012_DK17-1_scaffolds	438_04182012_DK17-2_scaffolds	DK	TRUE
438_01232008_DK17-0_scaffolds	438_04182012_DK17-2_scaffolds	DK	TRUE
438_01292007_DK17-0_scaffolds	438_04182012_DK17-2_scaffolds	DK	TRUE
438_04052011_DK17-6_scaffolds	438_04182012_DK17-2_scaffolds	DK	TRUE
438_04052011_DK17-8_scaffolds	438_04182012_DK17-2_scaffolds	DK	TRUE
438_04052011_DK17-3_scaffolds	438_04182012_DK17-2_scaffolds	DK	TRUE
438_01232008_DK17-3_scaffolds	438_04182012_DK17-2_scaffolds	DK	TRUE
438_04052011_DK17-7_scaffolds	438_04182012_DK17-2_scaffolds	DK	TRUE
438_01232008_DK17-1_scaffolds	438_04182012_DK17-2_scaffolds	DK	TRUE
438_04182012_DK17-0_scaffolds	438_04182012_DK17-2_scaffolds	DK	TRUE
438_04052011_DK17-1_scaffolds	438_04182012_DK17-2_scaffolds	DK	TRUE
438_04052011_DK17-0_scaffolds	438_04182012_DK17-2_scaffolds	DK	TRUE
438_01232008_DK17-2_scaffolds	438_04182012_DK17-2_scaffolds	DK	TRUE
438_04052011_DK17-5_scaffolds	438_04182012_DK17-2_scaffolds	DK	TRUE
438_04052011_DK17-2_scaffolds	438_04182012_DK17-2_scaffolds	DK	TRUE
438_01232008_DK17-0_scaffolds	438_04182012_DK17-3_scaffolds	DK	TRUE
438_04182012_DK17-1_scaffolds	438_04182012_DK17-3_scaffolds	DK	TRUE
438_04052011_DK17-1_scaffolds	438_04182012_DK17-3_scaffolds	DK	TRUE
438_01232008_DK17-3_scaffolds	438_04182012_DK17-3_scaffolds	DK	TRUE
438_01232008_DK17-1_scaffolds	438_04182012_DK17-3_scaffolds	DK	TRUE
438_04052011_DK17-5_scaffolds	438_04182012_DK17-3_scaffolds	DK	TRUE
438_04182012_DK17-2_scaffolds	438_04182012_DK17-3_scaffolds	DK	TRUE
438_04052011_DK17-2_scaffolds	438_04182012_DK17-3_scaffolds	DK	TRUE
438_04052011_DK17-6_scaffolds	438_04182012_DK17-3_scaffolds	DK	TRUE
438_01232008_DK17-2_scaffolds	438_04182012_DK17-3_scaffolds	DK	TRUE
438_04052011_DK17-0_scaffolds	438_04182012_DK17-3_scaffolds	DK	TRUE
438_04052011_DK17-8_scaffolds	438_04182012_DK17-3_scaffolds	DK	TRUE
438_04052011_DK17-4_scaffolds	438_04182012_DK17-3_scaffolds	DK	TRUE
438_01292007_DK17-0_scaffolds	438_04182012_DK17-3_scaffolds	DK	TRUE
438_04052011_DK17-3_scaffolds	438_04182012_DK17-3_scaffolds	DK	TRUE
438_04182012_DK17-0_scaffolds	438_04182012_DK17-3_scaffolds	DK	TRUE
438_04052011_DK17-7_scaffolds	438_04182012_DK17-3_scaffolds	DK	TRUE
438_04052011_DK17-1_scaffolds	438_09052006_DK17-0_scaffolds	DK	TRUE
438_04052011_DK17-4_scaffolds	438_09052006_DK17-0_scaffolds	DK	TRUE
438_04182012_DK17-1_scaffolds	438_09052006_DK17-0_scaffolds	DK	TRUE
438_01292007_DK17-0_scaffolds	438_09052006_DK17-0_scaffolds	DK	TRUE
438_04182012_DK17-2_scaffolds	438_09052006_DK17-0_scaffolds	DK	TRUE
438_04052011_DK17-0_scaffolds	438_09052006_DK17-0_scaffolds	DK	TRUE
438_04052011_DK17-7_scaffolds	438_09052006_DK17-0_scaffolds	DK	TRUE
438_01232008_DK17-1_scaffolds	438_09052006_DK17-0_scaffolds	DK	TRUE
438_04052011_DK17-3_scaffolds	438_09052006_DK17-0_scaffolds	DK	TRUE
438_04052011_DK17-5_scaffolds	438_09052006_DK17-0_scaffolds	DK	TRUE
438_04182012_DK17-0_scaffolds	438_09052006_DK17-0_scaffolds	DK	TRUE
438_01232008_DK17-3_scaffolds	438_09052006_DK17-0_scaffolds	DK	TRUE
438_04052011_DK17-6_scaffolds	438_09052006_DK17-0_scaffolds	DK	TRUE
438_04182012_DK17-3_scaffolds	438_09052006_DK17-0_scaffolds	DK	TRUE
438_04052011_DK17-2_scaffolds	438_09052006_DK17-0_scaffolds	DK	TRUE
438_01232008_DK17-0_scaffolds	438_09052006_DK17-0_scaffolds	DK	TRUE
438_01232008_DK17-2_scaffolds	438_09052006_DK17-0_scaffolds	DK	TRUE
438_04052011_DK17-8_scaffolds	438_09052006_DK17-0_scaffolds	DK	TRUE
438_04052011_DK17-0_scaffolds	438_10212008_DK17-0_scaffolds	DK	TRUE
438_04052011_DK17-7_scaffolds	438_10212008_DK17-0_scaffolds	DK	TRUE
438_09052006_DK17-0_scaffolds	438_10212008_DK17-0_scaffolds	DK	TRUE
438_01232008_DK17-3_scaffolds	438_10212008_DK17-0_scaffolds	DK	TRUE
438_04182012_DK17-2_scaffolds	438_10212008_DK17-0_scaffolds	DK	TRUE
438_01232008_DK17-2_scaffolds	438_10212008_DK17-0_scaffolds	DK	TRUE
438_01292007_DK17-0_scaffolds	438_10212008_DK17-0_scaffolds	DK	TRUE
438_04182012_DK17-3_scaffolds	438_10212008_DK17-0_scaffolds	DK	TRUE
438_04052011_DK17-2_scaffolds	438_10212008_DK17-0_scaffolds	DK	TRUE
438_01232008_DK17-0_scaffolds	438_10212008_DK17-0_scaffolds	DK	TRUE
438_04052011_DK17-4_scaffolds	438_10212008_DK17-0_scaffolds	DK	TRUE
438_04182012_DK17-0_scaffolds	438_10212008_DK17-0_scaffolds	DK	TRUE
438_04052011_DK17-1_scaffolds	438_10212008_DK17-0_scaffolds	DK	TRUE
438_04052011_DK17-5_scaffolds	438_10212008_DK17-0_scaffolds	DK	TRUE
438_04052011_DK17-8_scaffolds	438_10212008_DK17-0_scaffolds	DK	TRUE
438_01232008_DK17-1_scaffolds	438_10212008_DK17-0_scaffolds	DK	TRUE
438_04052011_DK17-3_scaffolds	438_10212008_DK17-0_scaffolds	DK	TRUE
438_04052011_DK17-6_scaffolds	438_10212008_DK17-0_scaffolds	DK	TRUE
438_04182012_DK17-1_scaffolds	438_10212008_DK17-0_scaffolds	DK	TRUE
438_04052011_DK17-6_scaffolds	438_10222008_DK17-0_scaffolds	DK	TRUE
438_09052006_DK17-0_scaffolds	438_10222008_DK17-0_scaffolds	DK	TRUE
438_04052011_DK17-1_scaffolds	438_10222008_DK17-0_scaffolds	DK	TRUE
438_01232008_DK17-2_scaffolds	438_10222008_DK17-0_scaffolds	DK	TRUE
438_04182012_DK17-2_scaffolds	438_10222008_DK17-0_scaffolds	DK	TRUE
438_10212008_DK17-0_scaffolds	438_10222008_DK17-0_scaffolds	DK	TRUE
438_04182012_DK17-0_scaffolds	438_10222008_DK17-0_scaffolds	DK	TRUE
438_04182012_DK17-3_scaffolds	438_10222008_DK17-0_scaffolds	DK	TRUE
438_04052011_DK17-3_scaffolds	438_10222008_DK17-0_scaffolds	DK	TRUE
438_01232008_DK17-3_scaffolds	438_10222008_DK17-0_scaffolds	DK	TRUE
438_04052011_DK17-8_scaffolds	438_10222008_DK17-0_scaffolds	DK	TRUE
438_04052011_DK17-7_scaffolds	438_10222008_DK17-0_scaffolds	DK	TRUE
438_04182012_DK17-1_scaffolds	438_10222008_DK17-0_scaffolds	DK	TRUE
438_04052011_DK17-4_scaffolds	438_10222008_DK17-0_scaffolds	DK	TRUE
438_04052011_DK17-2_scaffolds	438_10222008_DK17-0_scaffolds	DK	TRUE
438_01232008_DK17-0_scaffolds	438_10222008_DK17-0_scaffolds	DK	TRUE
438_01292007_DK17-0_scaffolds	438_10222008_DK17-0_scaffolds	DK	TRUE
438_01232008_DK17-1_scaffolds	438_10222008_DK17-0_scaffolds	DK	TRUE
438_04052011_DK17-0_scaffolds	438_10222008_DK17-0_scaffolds	DK	TRUE
438_04052011_DK17-5_scaffolds	438_10222008_DK17-0_scaffolds	DK	TRUE
438_10212008_DK17-0_scaffolds	438_10222008_DK17-1_scaffolds	DK	TRUE
438_04052011_DK17-3_scaffolds	438_10222008_DK17-1_scaffolds	DK	TRUE
438_01232008_DK17-2_scaffolds	438_10222008_DK17-1_scaffolds	DK	TRUE
438_04052011_DK17-5_scaffolds	438_10222008_DK17-1_scaffolds	DK	TRUE
438_10222008_DK17-0_scaffolds	438_10222008_DK17-1_scaffolds	DK	TRUE
438_04182012_DK17-2_scaffolds	438_10222008_DK17-1_scaffolds	DK	TRUE
438_04052011_DK17-2_scaffolds	438_10222008_DK17-1_scaffolds	DK	TRUE
438_01232008_DK17-0_scaffolds	438_10222008_DK17-1_scaffolds	DK	TRUE
438_04182012_DK17-0_scaffolds	438_10222008_DK17-1_scaffolds	DK	TRUE
438_01292007_DK17-0_scaffolds	438_10222008_DK17-1_scaffolds	DK	TRUE
438_04052011_DK17-4_scaffolds	438_10222008_DK17-1_scaffolds	DK	TRUE
438_04052011_DK17-7_scaffolds	438_10222008_DK17-1_scaffolds	DK	TRUE
438_04182012_DK17-1_scaffolds	438_10222008_DK17-1_scaffolds	DK	TRUE
438_01232008_DK17-1_scaffolds	438_10222008_DK17-1_scaffolds	DK	TRUE
438_04052011_DK17-0_scaffolds	438_10222008_DK17-1_scaffolds	DK	TRUE
438_04052011_DK17-1_scaffolds	438_10222008_DK17-1_scaffolds	DK	TRUE
438_04052011_DK17-8_scaffolds	438_10222008_DK17-1_scaffolds	DK	TRUE
438_09052006_DK17-0_scaffolds	438_10222008_DK17-1_scaffolds	DK	TRUE
438_04052011_DK17-6_scaffolds	438_10222008_DK17-1_scaffolds	DK	TRUE
438_01232008_DK17-3_scaffolds	438_10222008_DK17-1_scaffolds	DK	TRUE
438_04182012_DK17-3_scaffolds	438_10222008_DK17-1_scaffolds	DK	TRUE
438_04052011_DK17-8_scaffolds	438_10222008_DK17-2_scaffolds	DK	TRUE
438_01232008_DK17-1_scaffolds	438_10222008_DK17-2_scaffolds	DK	TRUE
438_04182012_DK17-0_scaffolds	438_10222008_DK17-2_scaffolds	DK	TRUE
438_01232008_DK17-3_scaffolds	438_10222008_DK17-2_scaffolds	DK	TRUE
438_01232008_DK17-2_scaffolds	438_10222008_DK17-2_scaffolds	DK	TRUE
438_04052011_DK17-4_scaffolds	438_10222008_DK17-2_scaffolds	DK	TRUE
438_01232008_DK17-0_scaffolds	438_10222008_DK17-2_scaffolds	DK	TRUE
438_04182012_DK17-1_scaffolds	438_10222008_DK17-2_scaffolds	DK	TRUE
438_04052011_DK17-2_scaffolds	438_10222008_DK17-2_scaffolds	DK	TRUE
438_09052006_DK17-0_scaffolds	438_10222008_DK17-2_scaffolds	DK	TRUE
438_10212008_DK17-0_scaffolds	438_10222008_DK17-2_scaffolds	DK	TRUE
438_04182012_DK17-2_scaffolds	438_10222008_DK17-2_scaffolds	DK	TRUE
438_10222008_DK17-1_scaffolds	438_10222008_DK17-2_scaffolds	DK	TRUE
438_01292007_DK17-0_scaffolds	438_10222008_DK17-2_scaffolds	DK	TRUE
438_04052011_DK17-6_scaffolds	438_10222008_DK17-2_scaffolds	DK	TRUE
438_04052011_DK17-7_scaffolds	438_10222008_DK17-2_scaffolds	DK	TRUE
438_04052011_DK17-0_scaffolds	438_10222008_DK17-2_scaffolds	DK	TRUE
438_04052011_DK17-1_scaffolds	438_10222008_DK17-2_scaffolds	DK	TRUE
438_04052011_DK17-3_scaffolds	438_10222008_DK17-2_scaffolds	DK	TRUE
438_10222008_DK17-0_scaffolds	438_10222008_DK17-2_scaffolds	DK	TRUE
[truncated: 1,326 more rows]

## Sheet: fig_3E
snps	label	cohort
3	Within phage type, same clone type and patient	California
2	Within phage type, same clone type and patient	California
2	Within phage type, same clone type and patient	California
2	Within phage type, same clone type and patient	California
5	Within phage type, same clone type and patient	California
2	Within phage type, same clone type and patient	California
1	Within phage type, same clone type and patient	California
4	Within phage type, same clone type and patient	California
1	Within phage type, same clone type and patient	California
2	Within phage type, same clone type and patient	California
4	Within phage type, same clone type and patient	California
3	Within phage type, same clone type and patient	California
4	Within phage type, same clone type and patient	California
14	Within phage type, same clone type and patient	California
15	Within phage type, same clone type and patient	California
6	Within phage type, same clone type and patient	California
14	Within phage type, same clone type and patient	California
2	Within phage type, same clone type and patient	California
17	Within phage type, same clone type and patient	California
4	Within phage type, same clone type and patient	California
0	Within phage type, same clone type and patient	California
2	Within phage type, same clone type and patient	California
1	Within phage type, same clone type and patient	California
0	Within phage type, same clone type and patient	California
0	Within phage type, same clone type and patient	California
233	Within phage type, different clone types	California
263	Within phage type, different clone types	California
232	Within phage type, different clone types	California
217	Within phage type, different clone types	California
1	Within phage type, same clone type and patient	California
225	Within phage type, different clone types	California
0	Within phage type, same clone type and patient	California
229	Within phage type, different clone types	California
235	Within phage type, different clone types	California
1	Within phage type, same clone type and patient	California
0	Within phage type, same clone type and patient	California
231	Within phage type, different clone types	California
261	Within phage type, different clone types	California
1	Within phage type, same clone type and patient	California
151	Within phage type, different clone types	California
156	Within phage type, different clone types	California
0	Within phage type, same clone type and patient	California
208	Within phage type, different clone types	California
213	Within phage type, different clone types	California
244	Within phage type, different clone types	California
207	Within phage type, different clone types	California
239	Within phage type, different clone types	California
209	Within phage type, different clone types	California
202	Within phage type, different clone types	California
0	Within phage type, same clone type and patient	California
198	Within phage type, different clone types	California
206	Within phage type, different clone types	California
205	Within phage type, different clone types	California
243	Within phage type, different clone types	California
207	Within phage type, different clone types	California
237	Within phage type, different clone types	California
0	Within phage type, same clone type and patient	California
211	Within phage type, different clone types	California
224	Within phage type, different clone types	California
1	Within phage type, same clone type and patient	California
224	Within phage type, different clone types	California
1	Within phage type, same clone type and patient	California
226	Within phage type, different clone types	California
216	Within phage type, different clone types	California
254	Within phage type, different clone types	California
1	Within phage type, same clone type and patient	California
225	Within phage type, different clone types	California
1	Within phage type, same clone type and patient	California
256	Within phage type, different clone types	California
195	Within phage type, different clone types	California
211	Within phage type, different clone types	California
199	Within phage type, different clone types	California
217	Within phage type, different clone types	California
214	Within phage type, different clone types	California
208	Within phage type, different clone types	California
207	Within phage type, different clone types	California
156	Within phage type, different clone types	California
218	Within phage type, different clone types	California
240	Within phage type, different clone types	California
160	Within phage type, different clone types	California
204	Within phage type, different clone types	California
208	Within phage type, different clone types	California
161	Within phage type, different clone types	California
215	Within phage type, different clone types	California
242	Within phage type, different clone types	California
199	Within phage type, different clone types	California
222	Within phage type, different clone types	California
223	Within phage type, different clone types	California
216	Within phage type, different clone types	California
212	Within phage type, different clone types	California
83	Within phage type, different clone types	California
86	Within phage type, different clone types	California
95	Within phage type, different clone types	California
91	Within phage type, different clone types	California
185	Within phage type, different clone types	California
91	Within phage type, different clone types	California
99	Within phage type, different clone types	California
94	Within phage type, different clone types	California
93	Within phage type, different clone types	California
72	Within phage type, different clone types	California
100	Within phage type, different clone types	California
106	Within phage type, different clone types	California
88	Within phage type, different clone types	California
271	Within phage type, different clone types	California
237	Within phage type, different clone types	California
165	Within phage type, different clone types	California
240	Within phage type, different clone types	California
161	Within phage type, different clone types	California
316	Within phage type, different clone types	California
222	Within phage type, different clone types	California
241	Within phage type, different clone types	California
165	Within phage type, different clone types	California
194	Within phage type, different clone types	California
172	Within phage type, different clone types	California
268	Within phage type, different clone types	California
318	Within phage type, different clone types	California
269	Within phage type, different clone types	California
244	Within phage type, different clone types	California
301	Within phage type, different clone types	California
229	Within phage type, different clone types	California
239	Within phage type, different clone types	California
116	Within phage type, different clone types	California
121	Within phage type, different clone types	California
284	Within phage type, different clone types	California
139	Within phage type, different clone types	California
122	Within phage type, different clone types	California
120	Within phage type, different clone types	California
101	Within phage type, different clone types	California
205	Within phage type, different clone types	California
113	Within phage type, different clone types	California
116	Within phage type, different clone types	California
103	Within phage type, different clone types	California
117	Within phage type, different clone types	California
118	Within phage type, different clone types	California
114	Within phage type, different clone types	California
150	Within phage type, different clone types	California
155	Within phage type, different clone types	California
0	Within phage type, same clone type and patient	California
0	Within phage type, same clone type and patient	California
71	Within phage type, different clone types	California
85	Within phage type, different clone types	California
162	Within phage type, different clone types	California
60	Within phage type, different clone types	California
74	Within phage type, different clone types	California
63	Within phage type, different clone types	California
164	Within phage type, different clone types	California
160	Within phage type, different clone types	California
150	Within phage type, different clone types	California
156	Within phage type, different clone types	California
161	Within phage type, different clone types	California
88	Within phage type, different clone types	California
86	Within phage type, different clone types	California
113	Within phage type, different clone types	California
6	Within phage type, same clone type and patient	California
94	Within phage type, different clone types	California
159	Within phage type, different clone types	California
167	Within phage type, different clone types	California
112	Within phage type, different clone types	California
123	Within phage type, different clone types	California
20	Within phage type, same clone type and patient	California
169	Within phage type, different clone types	California
137	Within phage type, different clone types	California
113	Within phage type, different clone types	California
127	Within phage type, different clone types	California
108	Within phage type, different clone types	California
194	Within phage type, different clone types	California
202	Within phage type, different clone types	California
140	Within phage type, different clone types	California
119	Within phage type, different clone types	California
108	Within phage type, different clone types	California
277	Within phage type, different clone types	California
250	Within phage type, different clone types	California
275	Within phage type, different clone types	California
292	Within phage type, different clone types	California
260	Within phage type, different clone types	California
157	Within phage type, different clone types	California
247	Within phage type, different clone types	California
2	Within phage type, same clone type and patient	California
7	Within phage type, same clone type and patient	California
267	Within phage type, different clone types	California
153	Within phage type, different clone types	California
238	Within phage type, different clone types	California
286	Within phage type, different clone types	California
265	Within phage type, different clone types	California
252	Within phage type, different clone types	California
242	Within phage type, different clone types	California
270	Within phage type, different clone types	California
4	Within phage type, same clone type and patient	California
287	Within phage type, different clone types	California
6	Within phage type, same clone type and patient	California
0	Within phage type, same clone type and patient	California
7	Within phage type, same clone type and patient	California
154	Within phage type, different clone types	California
256	Within phage type, different clone types	California
244	Within phage type, different clone types	California
241	Within phage type, different clone types	California
268	Within phage type, different clone types	California
215	Within phage type, different clone types	California
230	Within phage type, different clone types	California
214	Within phage type, different clone types	California
168	Within phage type, different clone types	California
232	Within phage type, different clone types	California
208	Within phage type, different clone types	California
218	Within phage type, different clone types	California
211	Within phage type, different clone types	California
152	Within phage type, different clone types	California
174	Within phage type, different clone types	California
143	Within phage type, different clone types	California
240	Within phage type, different clone types	California
239	Within phage type, different clone types	California
159	Within phage type, different clone types	California
221	Within phage type, different clone types	California
219	Within phage type, different clone types	California
31	Within phage type, same clone type and patient	California
22	Within phage type, same clone type and patient	California
220	Within phage type, different clone types	California
166	Within phage type, different clone types	California
214	Within phage type, different clone types	California
214	Within phage type, different clone types	California
149	Within phage type, different clone types	California
168	Within phage type, different clone types	California
225	Within phage type, different clone types	California
643	Within phage type, different clone types	California
644	Within phage type, different clone types	California
0	Within phage type, same clone type and patient	California
643	Within phage type, different clone types	California
644	Within phage type, different clone types	California
135	Within phage type, different clone types	California
6	Within phage type, same clone type and patient	California
191	Within phage type, different clone types	California
109	Within phage type, different clone types	California
104	Within phage type, different clone types	California
132	Within phage type, different clone types	California
125	Within phage type, different clone types	California
198	Within phage type, different clone types	California
117	Within phage type, different clone types	California
107	Within phage type, different clone types	California
4	Within phage type, same clone type and patient	California
202	Within phage type, different clone types	California
230	Within phage type, different clone types	California
165	Within phage type, different clone types	California
221	Within phage type, different clone types	California
245	Within phage type, different clone types	California
31	Within phage type, same clone type and patient	California
226	Within phage type, different clone types	California
201	Within phage type, different clone types	California
161	Within phage type, different clone types	California
7	Within phage type, same clone type and patient	California
244	Within phage type, different clone types	California
208	Within phage type, different clone types	California
166	Within phage type, different clone types	California
141	Within phage type, different clone types	California
150	Within phage type, different clone types	California
219	Within phage type, different clone types	California
148	Within phage type, different clone types	California
220	Within phage type, different clone types	California
154	Within phage type, different clone types	California
227	Within phage type, different clone types	California
4	Within phage type, same clone type and patient	California
228	Within phage type, different clone types	California
205	Within phage type, different clone types	California
216	Within phage type, different clone types	California
159	Within phage type, different clone types	California
214	Within phage type, different clone types	California
10	Within phage type, same clone type and patient	California
590	Within phage type, different clone types	California
80	Within phage type, different clone types	California
147	Within phage type, different clone types	California
128	Within phage type, different clone types	California
83	Within phage type, different clone types	California
159	Within phage type, different clone types	California
95	Within phage type, different clone types	California
109	Within phage type, different clone types	California
91	Within phage type, different clone types	California
105	Within phage type, different clone types	California
168	Within phage type, different clone types	California
115	Within phage type, different clone types	California
90	Within phage type, different clone types	California
893	Within phage type, different clone types	California
893	Within phage type, different clone types	California
253	Within phage type, different clone types	California
200	Within phage type, different clone types	California
216	Within phage type, different clone types	California
193	Within phage type, different clone types	California
243	Within phage type, different clone types	California
78	Within phage type, different clone types	California
103	Within phage type, different clone types	California
204	Within phage type, different clone types	California
188	Within phage type, different clone types	California
211	Within phage type, different clone types	California
293	Within phage type, different clone types	California
202	Within phage type, different clone types	California
246	Within phage type, different clone types	California
89	Within phage type, different clone types	California
213	Within phage type, different clone types	California
197	Within phage type, different clone types	California
211	Within phage type, different clone types	California
114	Within phage type, different clone types	California
221	Within phage type, different clone types	California
630	Within phage type, different clone types	California
167	Within phage type, different clone types	California
630	Within phage type, different clone types	California
194	Within phage type, different clone types	California
173	Within phage type, different clone types	California
133	Within phage type, different clone types	California
173	Within phage type, different clone types	California
155	Within phage type, different clone types	California
158	Within phage type, different clone types	California
125	Within phage type, different clone types	California
210	Within phage type, different clone types	California
232	Within phage type, different clone types	California
95	Within phage type, different clone types	California
225	Within phage type, different clone types	California
220	Within phage type, different clone types	California
239	Within phage type, different clone types	California
124	Within phage type, different clone types	California
208	Within phage type, different clone types	California
235	Within phage type, different clone types	California
225	Within phage type, different clone types	California
212	Within phage type, different clone types	California
207	Within phage type, different clone types	California
228	Within phage type, different clone types	California
211	Within phage type, different clone types	California
116	Within phage type, different clone types	California
218	Within phage type, different clone types	California
95	Within phage type, different clone types	California
220	Within phage type, different clone types	California
200	Within phage type, different clone types	California
198	Within phage type, different clone types	California
200	Within phage type, different clone types	California
14	Within phage type, same clone type and patient	California
202	Within phage type, different clone types	California
2	Within phage type, same clone type and patient	California
209	Within phage type, different clone types	California
232	Within phage type, different clone types	California
211	Within phage type, different clone types	California
217	Within phage type, different clone types	California
212	Within phage type, different clone types	California
3	Within phage type, same clone type and patient	California
13	Within phage type, same clone type and patient	California
32	Within phage type, same clone type and patient	California
205	Within phage type, different clone types	California
149	Within phage type, different clone types	California
222	Within phage type, different clone types	California
202	Within phage type, different clone types	California
207	Within phage type, different clone types	California
147	Within phage type, different clone types	California
232	Within phage type, different clone types	California
143	Within phage type, different clone types	California
152	Within phage type, different clone types	California
205	Within phage type, different clone types	California
210	Within phage type, different clone types	California
214	Within phage type, different clone types	California
217	Within phage type, different clone types	California
220	Within phage type, different clone types	California
168	Within phage type, different clone types	California
222	Within phage type, different clone types	California
161	Within phage type, different clone types	California
215	Within phage type, different clone types	California
162	Within phage type, different clone types	California
8	Within phage type, same clone type and patient	California
160	Within phage type, different clone types	California
0	Within phage type, same clone type and patient	California
644	Within phage type, different clone types	California
630	Within phage type, different clone types	California
0	Within phage type, same clone type and patient	California
643	Within phage type, different clone types	California
193	Within phage type, different clone types	California
138	Within phage type, different clone types	California
612	Within phage type, different clone types	California
612	Within phage type, different clone types	California
612	Within phage type, different clone types	California
182	Within phage type, different clone types	California
131	Within phage type, different clone types	California
103	Within phage type, different clone types	California
134	Within phage type, different clone types	California
111	Within phage type, different clone types	California
95	Within phage type, different clone types	California
178	Within phage type, different clone types	California
67	Within phage type, different clone types	California
111	Within phage type, different clone types	California
162	Within phage type, different clone types	California
163	Within phage type, different clone types	California
157	Within phage type, different clone types	California
168	Within phage type, different clone types	California
136	Within phage type, different clone types	California
81	Within phage type, different clone types	California
506	Within phage type, different clone types	California
247	Within phage type, different clone types	California
259	Within phage type, different clone types	California
144	Within phage type, different clone types	California
151	Within phage type, different clone types	California
234	Within phage type, different clone types	California
236	Within phage type, different clone types	California
238	Within phage type, different clone types	California
153	Within phage type, different clone types	California
272	Within phage type, different clone types	California
159	Within phage type, different clone types	California
262	Within phage type, different clone types	California
215	Within phage type, different clone types	California
206	Within phage type, different clone types	California
197	Within phage type, different clone types	California
213	Within phage type, different clone types	California
215	Within phage type, different clone types	California
155	Within phage type, different clone types	California
207	Within phage type, different clone types	California
162	Within phage type, different clone types	California
22	Within phage type, same clone type and patient	California
212	Within phage type, different clone types	California
11	Within phage type, same clone type and patient	California
198	Within phage type, different clone types	California
152	Within phage type, different clone types	California
162	Within phage type, different clone types	California
217	Within phage type, different clone types	California
16	Within phage type, same clone type and patient	California
212	Within phage type, different clone types	California
139	Within phage type, different clone types	California
148	Within phage type, different clone types	California
196	Within phage type, different clone types	California
203	Within phage type, different clone types	California
207	Within phage type, different clone types	California
235	Within phage type, different clone types	California
9	Within phage type, same clone type and patient	California
170	Within phage type, different clone types	California
234	Within phage type, different clone types	California
10	Within phage type, same clone type and patient	California
1	Within phage type, same clone type and patient	California
204	Within phage type, different clone types	California
222	Within phage type, different clone types	California
164	Within phage type, different clone types	California
145	Within phage type, different clone types	California
19	Within phage type, same clone type and patient	California
215	Within phage type, different clone types	California
205	Within phage type, different clone types	California
20	Within phage type, same clone type and patient	California
4	Within phage type, same clone type and patient	California
128	Within phage type, different clone types	California
119	Within phage type, different clone types	California
125	Within phage type, different clone types	California
132	Within phage type, different clone types	California
125	Within phage type, different clone types	California
118	Within phage type, different clone types	California
3	Within phage type, same clone type and patient	California
1	Within phage type, same clone type and patient	California
194	Within phage type, different clone types	California
109	Within phage type, different clone types	California
110	Within phage type, different clone types	California
128	Within phage type, different clone types	California
187	Within phage type, different clone types	California
3	Within phage type, same clone type and patient	California
106	Within phage type, different clone types	California
141	Within phage type, different clone types	California
203	Within phage type, different clone types	California
105	Within phage type, different clone types	California
3	Within phage type, same clone type and patient	California
159	Within phage type, different clone types	California
105	Within phage type, different clone types	California
3	Within phage type, same clone type and patient	California
12	Within phage type, same clone type and patient	California
6	Within phage type, same clone type and patient	California
196	Within phage type, different clone types	California
125	Within phage type, different clone types	California
138	Within phage type, different clone types	California
5	Within phage type, same clone type and patient	California
118	Within phage type, different clone types	California
137	Within phage type, different clone types	California
4	Within phage type, same clone type and patient	California
103	Within phage type, different clone types	California
147	Within phage type, different clone types	California
224	Within phage type, different clone types	California
80	Within phage type, different clone types	California
232	Within phage type, different clone types	California
225	Within phage type, different clone types	California
98	Within phage type, different clone types	California
204	Within phage type, different clone types	California
98	Within phage type, different clone types	California
252	Within phage type, different clone types	California
190	Within phage type, different clone types	California
102	Within phage type, different clone types	California
83	Within phage type, different clone types	California
234	Within phage type, different clone types	California
288	Within phage type, different clone types	California
232	Within phage type, different clone types	California
95	Within phage type, different clone types	California
125	Within phage type, different clone types	California
105	Within phage type, different clone types	California
205	Within phage type, different clone types	California
103	Within phage type, different clone types	California
99	Within phage type, different clone types	California
96	Within phage type, different clone types	California
98	Within phage type, different clone types	California
101	Within phage type, different clone types	California
269	Within phage type, different clone types	California
203	Within phage type, different clone types	California
261	Within phage type, different clone types	California
120	Within phage type, different clone types	California
118	Within phage type, different clone types	California
263	Within phage type, different clone types	California
102	Within phage type, different clone types	California
127	Within phage type, different clone types	California
212	Within phage type, different clone types	California
227	Within phage type, different clone types	California
229	Within phage type, different clone types	California
251	Within phage type, different clone types	California
233	Within phage type, different clone types	California
238	Within phage type, different clone types	California
96	Within phage type, different clone types	California
115	Within phage type, different clone types	California
96	Within phage type, different clone types	California
135	Within phage type, different clone types	California
146	Within phage type, different clone types	California
80	Within phage type, different clone types	California
113	Within phage type, different clone types	California
79	Within phage type, different clone types	California
144	Within phage type, different clone types	California
78	Within phage type, different clone types	California
114	Within phage type, different clone types	California
149	Within phage type, different clone types	California
93	Within phage type, different clone types	California
60	Within phage type, different clone types	California
82	Within phage type, different clone types	California
80	Within phage type, different clone types	California
66	Within phage type, different clone types	California
111	Within phage type, different clone types	California
62	Within phage type, different clone types	California
74	Within phage type, different clone types	California
64	Within phage type, different clone types	California
76	Within phage type, different clone types	California
122	Within phage type, different clone types	California
125	Within phage type, different clone types	California
81	Within phage type, different clone types	California
54	Within phage type, different clone types	California
57	Within phage type, different clone types	California
135	Within phage type, different clone types	California
0	Within phage type, same clone type and patient	California
118	Within phage type, different clone types	California
168	Within phage type, different clone types	California
93	Within phage type, different clone types	California
94	Within phage type, different clone types	California
150	Within phage type, different clone types	California
157	Within phage type, different clone types	California
157	Within phage type, different clone types	California
78	Within phage type, different clone types	California
93	Within phage type, different clone types	California
147	Within phage type, different clone types	California
89	Within phage type, different clone types	California
78	Within phage type, different clone types	California
79	Within phage type, different clone types	California
2	Within phage type, same clone type and patient	California
127	Within phage type, different clone types	California
106	Within phage type, different clone types	California
107	Within phage type, different clone types	California
88	Within phage type, different clone types	California
115	Within phage type, different clone types	California
82	Within phage type, different clone types	California
8	Within phage type, same clone type and patient	California
107	Within phage type, different clone types	California
7	Within phage type, same clone type and patient	California
109	Within phage type, different clone types	California
137	Within phage type, different clone types	California
1	Within phage type, same clone type and patient	California
195	Within phage type, different clone types	California
115	Within phage type, different clone types	California
1	Within phage type, same clone type and patient	California
142	Within phage type, different clone types	California
134	Within phage type, different clone types	California
2	Within phage type, same clone type and patient	California
106	Within phage type, different clone types	California
4	Within phage type, same clone type and patient	California
4	Within phage type, same clone type and patient	California
203	Within phage type, different clone types	California
121	Within phage type, different clone types	California
122	Within phage type, different clone types	California
4	Within phage type, same clone type and patient	California
101	Within phage type, different clone types	California
109	Within phage type, different clone types	California
104	Within phage type, different clone types	California
726	Within phage type, different clone types	California
280	Within phage type, different clone types	California
183	Within phage type, different clone types	California
726	Within phage type, different clone types	California
726	Within phage type, different clone types	California
270	Within phage type, different clone types	California
289	Within phage type, different clone types	California
1	Within phage type, same clone type and patient	California
8	Within phage type, same clone type and patient	California
193	Within phage type, different clone types	California
105	Within phage type, different clone types	California
143	Within phage type, different clone types	California
111	Within phage type, different clone types	California
108	Within phage type, different clone types	California
162	Within phage type, different clone types	California
177	Within phage type, different clone types	California
79	Within phage type, different clone types	California
184	Within phage type, different clone types	California
160	Within phage type, different clone types	California
87	Within phage type, different clone types	California
153	Within phage type, different clone types	California
184	Within phage type, different clone types	California
164	Within phage type, different clone types	California
4	Within phage type, same clone type and patient	California
92	Within phage type, different clone types	California
91	Within phage type, different clone types	California
137	Within phage type, different clone types	California
108	Within phage type, different clone types	California
119	Within phage type, different clone types	California
15	Within phage type, same clone type and patient	California
187	Within phage type, different clone types	California
237	Within phage type, different clone types	California
212	Within phage type, different clone types	California
222	Within phage type, different clone types	California
201	Within phage type, different clone types	California
234	Within phage type, different clone types	California
227	Within phage type, different clone types	California
219	Within phage type, different clone types	California
72	Within phage type, different clone types	California
131	Within phage type, different clone types	California
285	Within phage type, different clone types	California
230	Within phage type, different clone types	California
244	Within phage type, different clone types	California
209	Within phage type, different clone types	California
208	Within phage type, different clone types	California
95	Within phage type, different clone types	California
98	Within phage type, different clone types	California
196	Within phage type, different clone types	California
209	Within phage type, different clone types	California
214	Within phage type, different clone types	California
237	Within phage type, different clone types	California
200	Within phage type, different clone types	California
107	Within phage type, different clone types	California
81	Within phage type, different clone types	California
206	Within phage type, different clone types	California
208	Within phage type, different clone types	California
217	Within phage type, different clone types	California
236	Within phage type, different clone types	California
206	Within phage type, different clone types	California
165	Within phage type, different clone types	California
152	Within phage type, different clone types	California
209	Within phage type, different clone types	California
196	Within phage type, different clone types	California
8	Within phage type, same clone type and patient	California
152	Within phage type, different clone types	California
211	Within phage type, different clone types	California
147	Within phage type, different clone types	California
219	Within phage type, different clone types	California
224	Within phage type, different clone types	California
151	Within phage type, different clone types	California
142	Within phage type, different clone types	California
223	Within phage type, different clone types	California
213	Within phage type, different clone types	California
33	Within phage type, same clone type and patient	California
14	Within phage type, same clone type and patient	California
194	Within phage type, different clone types	California
194	Within phage type, different clone types	California
193	Within phage type, different clone types	California
6	Within phage type, same clone type and patient	California
12	Within phage type, same clone type and patient	California
204	Within phage type, different clone types	California
15	Within phage type, same clone type and patient	California
12	Within phage type, same clone type and patient	California
2	Within phage type, same clone type and patient	California
142	Within phage type, different clone types	California
207	Within phage type, different clone types	California
203	Within phage type, different clone types	California
195	Within phage type, different clone types	California
9	Within phage type, same clone type and patient	California
220	Within phage type, different clone types	California
147	Within phage type, different clone types	California
216	Within phage type, different clone types	California
156	Within phage type, different clone types	California
218	Within phage type, different clone types	California
208	Within phage type, different clone types	California
195	Within phage type, different clone types	California
19	Within phage type, same clone type and patient	California
239	Within phage type, different clone types	California
55	Within phage type, different clone types	California
58	Within phage type, different clone types	California
138	Within phage type, different clone types	California
161	Within phage type, different clone types	California
130	Within phage type, different clone types	California
63	Within phage type, different clone types	California
139	Within phage type, different clone types	California
133	Within phage type, different clone types	California
136	Within phage type, different clone types	California
109	Within phage type, different clone types	California
93	Within phage type, different clone types	California
107	Within phage type, different clone types	California
105	Within phage type, different clone types	California
105	Within phage type, different clone types	California
86	Within phage type, different clone types	California
166	Within phage type, different clone types	California
139	Within phage type, different clone types	California
107	Within phage type, different clone types	California
95	Within phage type, different clone types	California
133	Within phage type, different clone types	California
124	Within phage type, different clone types	California
179	Within phage type, different clone types	California
99	Within phage type, different clone types	California
134	Within phage type, different clone types	California
75	Within phage type, different clone types	California
137	Within phage type, different clone types	California
158	Within phage type, different clone types	California
122	Within phage type, different clone types	California
162	Within phage type, different clone types	California
1	Within phage type, same clone type and patient	California
3	Within phage type, same clone type and patient	California
67	Within phage type, different clone types	California
85	Within phage type, different clone types	California
130	Within phage type, different clone types	California
158	Within phage type, different clone types	California
194	Within phage type, different clone types	California
167	Within phage type, different clone types	California
99	Within phage type, different clone types	California
137	Within phage type, different clone types	California
64	Within phage type, different clone types	California
128	Within phage type, different clone types	California
76	Within phage type, different clone types	California
171	Within phage type, different clone types	California
112	Within phage type, different clone types	California
111	Within phage type, different clone types	California
146	Within phage type, different clone types	California
215	Within phage type, different clone types	California
98	Within phage type, different clone types	California
101	Within phage type, different clone types	California
207	Within phage type, different clone types	California
202	Within phage type, different clone types	California
206	Within phage type, different clone types	California
85	Within phage type, different clone types	California
99	Within phage type, different clone types	California
95	Within phage type, different clone types	California
197	Within phage type, different clone types	California
206	Within phage type, different clone types	California
202	Within phage type, different clone types	California
94	Within phage type, different clone types	California
179	Within phage type, different clone types	California
171	Within phage type, different clone types	California
212	Within phage type, different clone types	California
180	Within phage type, different clone types	California
188	Within phage type, different clone types	California
225	Within phage type, different clone types	California
186	Within phage type, different clone types	California
227	Within phage type, different clone types	California
218	Within phage type, different clone types	California
137	Within phage type, different clone types	California
104	Within phage type, different clone types	California
121	Within phage type, different clone types	California
82	Within phage type, different clone types	California
3	Within phage type, same clone type and patient	California
5	Within phage type, same clone type and patient	California
2	Within phage type, same clone type and patient	California
1	Within phage type, same clone type and patient	California
1	Within phage type, same clone type and patient	California
141	Within phage type, different clone types	California
105	Within phage type, different clone types	California
138	Within phage type, different clone types	California
2	Within phage type, same clone type and patient	California
116	Within phage type, different clone types	California
111	Within phage type, different clone types	California
120	Within phage type, different clone types	California
1	Within phage type, same clone type and patient	California
195	Within phage type, different clone types	California
1	Within phage type, same clone type and patient	California
106	Within phage type, different clone types	California
203	Within phage type, different clone types	California
124	Within phage type, different clone types	California
109	Within phage type, different clone types	California
100	Within phage type, different clone types	California
2	Within phage type, same clone type and patient	California
133	Within phage type, different clone types	California
2	Within phage type, same clone type and patient	California
134	Within phage type, different clone types	California
105	Within phage type, different clone types	California
91	Within phage type, different clone types	California
132	Within phage type, different clone types	California
96	Within phage type, different clone types	California
123	Within phage type, different clone types	California
119	Within phage type, different clone types	California
98	Within phage type, different clone types	California
0	Within phage type, same clone type and patient	California
106	Within phage type, different clone types	California
0	Within phage type, same clone type and patient	California
157	Within phage type, different clone types	California
0	Within phage type, same clone type and patient	California
91	Within phage type, different clone types	California
114	Within phage type, different clone types	California
119	Within phage type, different clone types	California
107	Within phage type, different clone types	California
188	Within phage type, different clone types	California
172	Within phage type, different clone types	California
80	Within phage type, different clone types	California
116	Within phage type, different clone types	California
90	Within phage type, different clone types	California
94	Within phage type, different clone types	California
5	Within phage type, same clone type and patient	California
81	Within phage type, different clone types	California
97	Within phage type, different clone types	California
161	Within phage type, different clone types	California
114	Within phage type, different clone types	California
83	Within phage type, different clone types	California
98	Within phage type, different clone types	California
471	Within phage type, different clone types	California
764	Within phage type, different clone types	California
786	Within phage type, different clone types	California
471	Within phage type, different clone types	California
729	Within phage type, different clone types	California
755	Within phage type, different clone types	California
471	Within phage type, different clone types	California
842	Within phage type, different clone types	California
130	Within phage type, different clone types	California
188	Within phage type, different clone types	California
116	Within phage type, different clone types	California
107	Within phage type, different clone types	California
138	Within phage type, different clone types	California
121	Within phage type, different clone types	California
92	Within phage type, different clone types	California
94	Within phage type, different clone types	California
92	Within phage type, different clone types	California
138	Within phage type, different clone types	California
81	Within phage type, different clone types	California
106	Within phage type, different clone types	California
112	Within phage type, different clone types	California
172	Within phage type, different clone types	California
79	Within phage type, different clone types	California
100	Within phage type, different clone types	California
97	Within phage type, different clone types	California
112	Within phage type, different clone types	California
107	Within phage type, different clone types	California
80	Within phage type, different clone types	California
163	Within phage type, different clone types	California
97	Within phage type, different clone types	California
157	Within phage type, different clone types	California
90	Within phage type, different clone types	California
644	Within phage type, different clone types	California
630	Within phage type, different clone types	California
612	Within phage type, different clone types	California
643	Within phage type, different clone types	California
0	Within phage type, same clone type and patient	California
0	Within phage type, same clone type and patient	California
0	Within phage type, same clone type and patient	California
471	Within phage type, different clone types	California
726	Within phage type, different clone types	California
95	Within phage type, different clone types	California
1	Within phage type, same clone type and patient	California
180	Within phage type, different clone types	California
69	Within phage type, different clone types	California
132	Within phage type, different clone types	California
77	Within phage type, different clone types	California
138	Within phage type, different clone types	California
105	Within phage type, different clone types	California
163	Within phage type, different clone types	California
128	Within phage type, different clone types	California
141	Within phage type, different clone types	California
131	Within phage type, different clone types	California
170	Within phage type, different clone types	California
136	Within phage type, different clone types	California
73	Within phage type, different clone types	California
161	Within phage type, different clone types	California
162	Within phage type, different clone types	California
168	Within phage type, different clone types	California
96	Within phage type, different clone types	California
97	Within phage type, different clone types	California
95	Within phage type, different clone types	California
125	Within phage type, different clone types	California
76	Within phage type, different clone types	California
197	Within phage type, different clone types	California
117	Within phage type, different clone types	California
110	Within phage type, different clone types	California
140	Within phage type, different clone types	California
124	Within phage type, different clone types	California
5	Within phage type, same clone type and patient	California
139	Within phage type, different clone types	California
0	Within phage type, same clone type and patient	California
9	Within phage type, same clone type and patient	California
68	Within phage type, different clone types	California
214	Within phage type, different clone types	California
221	Within phage type, different clone types	California
218	Within phage type, different clone types	California
205	Within phage type, different clone types	California
237	Within phage type, different clone types	California
209	Within phage type, different clone types	California
204	Within phage type, different clone types	California
196	Within phage type, different clone types	California
8	Within phage type, same clone type and patient	California
207	Within phage type, different clone types	California
217	Within phage type, different clone types	California
219	Within phage type, different clone types	California
14	Within phage type, same clone type and patient	California
194	Within phage type, different clone types	California
18	Within phage type, same clone type and patient	California
151	Within phage type, different clone types	California
197	Within phage type, different clone types	California
15	Within phage type, same clone type and patient	California
142	Within phage type, different clone types	California
16	Within phage type, same clone type and patient	California
13	Within phage type, same clone type and patient	California
150	Within phage type, different clone types	California
157	Within phage type, different clone types	California
4	Within phage type, same clone type and patient	California
148	Within phage type, different clone types	California
6	Within phage type, same clone type and patient	California
156	Within phage type, different clone types	California
226	Within phage type, different clone types	California
211	Within phage type, different clone types	California
4	Within phage type, same clone type and patient	California
192	Within phage type, different clone types	California
212	Within phage type, different clone types	California
223	Within phage type, different clone types	California
9	Within phage type, same clone type and patient	California
143	Within phage type, different clone types	California
151	Within phage type, different clone types	California
34	Within phage type, same clone type and patient	California
224	Within phage type, different clone types	California
4	Within phage type, same clone type and patient	California
195	Within phage type, different clone types	California
88	Within phage type, different clone types	California
213	Within phage type, different clone types	California
240	Within phage type, different clone types	California
164	Within phage type, different clone types	California
192	Within phage type, different clone types	California
229	Within phage type, different clone types	California
222	Within phage type, different clone types	California
314	Within phage type, different clone types	California
292	Within phage type, different clone types	California
256	Within phage type, different clone types	California
170	Within phage type, different clone types	California
289	Within phage type, different clone types	California
296	Within phage type, different clone types	California
147	Within phage type, different clone types	California
141	Within phage type, different clone types	California
130	Within phage type, different clone types	California
276	Within phage type, different clone types	California
132	Within phage type, different clone types	California
152	Within phage type, different clone types	California
215	Within phage type, different clone types	California
217	Within phage type, different clone types	California
186	Within phage type, different clone types	California
203	Within phage type, different clone types	California
313	Within phage type, different clone types	California
298	Within phage type, different clone types	California
181	Within phage type, different clone types	California
171	Within phage type, different clone types	California
223	Within phage type, different clone types	California
291	Within phage type, different clone types	California
145	Within phage type, different clone types	California
176	Within phage type, different clone types	California
177	Within phage type, different clone types	California
162	Within phage type, different clone types	California
225	Within phage type, different clone types	California
218	Within phage type, different clone types	California
214	Within phage type, different clone types	California
276	Within phage type, different clone types	California
123	Within phage type, different clone types	California
195	Within phage type, different clone types	California
183	Within phage type, different clone types	California
268	Within phage type, different clone types	California
133	Within phage type, different clone types	California
244	Within phage type, different clone types	California
101	Within phage type, different clone types	California
242	Within phage type, different clone types	California
282	Within phage type, different clone types	California
148	Within phage type, different clone types	California
236	Within phage type, different clone types	California
202	Within phage type, different clone types	California
226	Within phage type, different clone types	California
288	Within phage type, different clone types	California
173	Within phage type, different clone types	California
590	Within phage type, different clone types	California
0	Within phage type, same clone type and patient	California
197	Within phage type, different clone types	California
122	Within phage type, different clone types	California
213	Within phage type, different clone types	California
93	Within phage type, different clone types	California
222	Within phage type, different clone types	California
204	Within phage type, different clone types	California
276	Within phage type, different clone types	California
208	Within phage type, different clone types	California
192	Within phage type, different clone types	California
223	Within phage type, different clone types	California
186	Within phage type, different clone types	California
201	Within phage type, different clone types	California
211	Within phage type, different clone types	California
193	Within phage type, different clone types	California
198	Within phage type, different clone types	California
196	Within phage type, different clone types	California
203	Within phage type, different clone types	California
200	Within phage type, different clone types	California
200	Within phage type, different clone types	California
198	Within phage type, different clone types	California
216	Within phage type, different clone types	California
230	Within phage type, different clone types	California
281	Within phage type, different clone types	California
191	Within phage type, different clone types	California
76	Within phage type, different clone types	California
68	Within phage type, different clone types	California
204	Within phage type, different clone types	California
240	Within phage type, different clone types	California
190	Within phage type, different clone types	California
245	Within phage type, different clone types	California
97	Within phage type, different clone types	California
103	Within phage type, different clone types	California
235	Within phage type, different clone types	California
207	Within phage type, different clone types	California
267	Within phage type, different clone types	California
111	Within phage type, different clone types	California
210	Within phage type, different clone types	California
198	Within phage type, different clone types	California
218	Within phage type, different clone types	California
192	Within phage type, different clone types	California
201	Within phage type, different clone types	California
254	Within phage type, different clone types	California
196	Within phage type, different clone types	California
201	Within phage type, different clone types	California
229	Within phage type, different clone types	California
198	Within phage type, different clone types	California
97	Within phage type, different clone types	California
69	Within phage type, different clone types	California
78	Within phage type, different clone types	California
214	Within phage type, different clone types	California
85	Within phage type, different clone types	California
205	Within phage type, different clone types	California
215	Within phage type, different clone types	California
204	Within phage type, different clone types	California
197	Within phage type, different clone types	California
88	Within phage type, different clone types	California
238	Within phage type, different clone types	California
215	Within phage type, different clone types	California
189	Within phage type, different clone types	California
247	Within phage type, different clone types	California
195	Within phage type, different clone types	California
297	Within phage type, different clone types	California
196	Within phage type, different clone types	California
244	Within phage type, different clone types	California
206	Within phage type, different clone types	California
200	Within phage type, different clone types	California
96	Within phage type, different clone types	California
1	Within phage type, same clone type and patient	California
156	Within phage type, different clone types	California
80	Within phage type, different clone types	California
161	Within phage type, different clone types	California
119	Within phage type, different clone types	California
129	Within phage type, different clone types	California
96	Within phage type, different clone types	California
2	Within phage type, same clone type and patient	California
0	Within phage type, same clone type and patient	California
1	Within phage type, same clone type and patient	California
90	Within phage type, different clone types	California
105	Within phage type, different clone types	California
1	Within phage type, same clone type and patient	California
93	Within phage type, different clone types	California
110	Within phage type, different clone types	California
90	Within phage type, different clone types	California
110	Within phage type, different clone types	California
80	Within phage type, different clone types	California
116	Within phage type, different clone types	California
115	Within phage type, different clone types	California
109	Within phage type, different clone types	California
78	Within phage type, different clone types	California
185	Within phage type, different clone types	California
169	Within phage type, different clone types	California
96	Within phage type, different clone types	California
93	Within phage type, different clone types	California
116	Within phage type, different clone types	California
99	Within phage type, different clone types	California
4	Within phage type, same clone type and patient	California
105	Within phage type, different clone types	California
0	Within phage type, same clone type and patient	California
0	Within phage type, same clone type and patient	California
590	Within phage type, different clone types	California
0	Within phage type, same clone type and patient	California
590	Within phage type, different clone types	California
0	Within phage type, same clone type and patient	California
0	Within phage type, same clone type and patient	California
225	Within phage type, different clone types	California
222	Within phage type, different clone types	California
227	Within phage type, different clone types	California
6	Within phage type, same clone type and patient	California
2	Within phage type, same clone type and patient	California
8	Within phage type, same clone type and patient	California
1	Within phage type, same clone type and patient	California
202	Within phage type, different clone types	California
178	Within phage type, different clone types	California
4	Within phage type, same clone type and patient	California
217	Within phage type, different clone types	California
22	Within phage type, same clone type and patient	California
170	Within phage type, different clone types	California
202	Within phage type, different clone types	California
91	Within phage type, different clone types	California
196	Within phage type, different clone types	California
206	Within phage type, different clone types	California
210	Within phage type, different clone types	California
220	Within phage type, different clone types	California
241	Within phage type, different clone types	California
221	Within phage type, different clone types	California
164	Within phage type, different clone types	California
199	Within phage type, different clone types	California
238	Within phage type, different clone types	California
221	Within phage type, different clone types	California
206	Within phage type, different clone types	California
203	Within phage type, different clone types	California
210	Within phage type, different clone types	California
211	Within phage type, different clone types	California
208	Within phage type, different clone types	California
223	Within phage type, different clone types	California
164	Within phage type, different clone types	California
157	Within phage type, different clone types	California
9	Within phage type, same clone type and patient	California
15	Within phage type, same clone type and patient	California
208	Within phage type, different clone types	California
154	Within phage type, different clone types	California
135	Within phage type, different clone types	California
205	Within phage type, different clone types	California
223	Within phage type, different clone types	California
5	Within phage type, same clone type and patient	California
5	Within phage type, same clone type and patient	California
33	Within phage type, same clone type and patient	California
1	Within phage type, same clone type and patient	California
165	Within phage type, different clone types	California
160	Within phage type, different clone types	California
149	Within phage type, different clone types	California
205	Within phage type, different clone types	California
209	Within phage type, different clone types	California
6	Within phage type, same clone type and patient	California
145	Within phage type, different clone types	California
202	Within phage type, different clone types	California
16	Within phage type, same clone type and patient	California
203	Within phage type, different clone types	California
209	Within phage type, different clone types	California
199	Within phage type, different clone types	California
243	Within phage type, different clone types	California
210	Within phage type, different clone types	California
198	Within phage type, different clone types	California
214	Within phage type, different clone types	California
250	Within phage type, different clone types	California
222	Within phage type, different clone types	California
240	Within phage type, different clone types	California
194	Within phage type, different clone types	California
213	Within phage type, different clone types	California
193	Within phage type, different clone types	California
93	Within phage type, different clone types	California
101	Within phage type, different clone types	California
233	Within phage type, different clone types	California
196	Within phage type, different clone types	California
202	Within phage type, different clone types	California
191	Within phage type, different clone types	California
80	Within phage type, different clone types	California
204	Within phage type, different clone types	California
283	Within phage type, different clone types	California
221	Within phage type, different clone types	California
123	Within phage type, different clone types	California
216	Within phage type, different clone types	California
212	Within phage type, different clone types	California
98	Within phage type, different clone types	California
208	Within phage type, different clone types	California
294	Within phage type, different clone types	California
210	Within phage type, different clone types	California
215	Within phage type, different clone types	California
228	Within phage type, different clone types	California
82	Within phage type, different clone types	California
204	Within phage type, different clone types	California
224	Within phage type, different clone types	California
3	Within phage type, same clone type and patient	Denmark
4	Within phage type, same clone type and patient	Denmark
0	Within phage type, same clone type and patient	Denmark
6	Within phage type, same clone type and patient	Denmark
1	Within phage type, same clone type and patient	Denmark
1	Within phage type, same clone type and patient	Denmark
2	Within phage type, same clone type and patient	Denmark
1	Within phage type, same clone type and patient	Denmark
0	Within phage type, same clone type and patient	Denmark
1	Within phage type, same clone type and patient	Denmark
0	Within phage type, same clone type and patient	Denmark
1	Within phage type, same clone type and patient	Denmark
1	Within phage type, same clone type and patient	Denmark
0	Within phage type, same clone type and patient	Denmark
0	Within phage type, same clone type and patient	Denmark
3	Within phage type, same clone type and patient	Denmark
3	Within phage type, same clone type and patient	Denmark
5	Within phage type, same clone type and patient	Denmark
3	Within phage type, same clone type and patient	Denmark
0	Within phage type, same clone type and patient	Denmark
4	Within phage type, same clone type and patient	Denmark
5	Within phage type, same clone type and patient	Denmark
0	Within phage type, same clone type and patient	Denmark
0	Within phage type, same clone type and patient	Denmark
0	Within phage type, same clone type and patient	Denmark
2	Within phage type, same clone type and patient	Denmark
2	Within phage type, same clone type and patient	Denmark
0	Within phage type, same clone type and patient	Denmark
0	Within phage type, same clone type and patient	Denmark
2	Within phage type, same clone type and patient	Denmark
2	Within phage type, same clone type and patient	Denmark
2	Within phage type, same clone type and patient	Denmark
2	Within phage type, same clone type and patient	Denmark
0	Within phage type, same clone type and patient	Denmark
1	Within phage type, same clone type and patient	Denmark
0	Within phage type, same clone type and patient	Denmark
0	Within phage type, same clone type and patient	Denmark
1	Within phage type, same clone type and patient	Denmark
0	Within phage type, same clone type and patient	Denmark
0	Within phage type, same clone type and patient	Denmark
1	Within phage type, same clone type and patient	Denmark
0	Within phage type, same clone type and patient	Denmark
0	Within phage type, same clone type and patient	Denmark
1	Within phage type, same clone type and patient	Denmark
0	Within phage type, same clone type and patient	Denmark
3	Within phage type, same clone type and patient	Denmark
2	Within phage type, same clone type and patient	Denmark
2	Within phage type, same clone type and patient	Denmark
2	Within phage type, same clone type and patient	Denmark
1	Within phage type, same clone type and patient	Denmark
2	Within phage type, same clone type and patient	Denmark
2	Within phage type, same clone type and patient	Denmark
0	Within phage type, same clone type and patient	Denmark
2	Within phage type, same clone type and patient	Denmark
1	Within phage type, same clone type and patient	Denmark
0	Within phage type, same clone type and patient	Denmark
0	Within phage type, same clone type and patient	Denmark
0	Within phage type, same clone type and patient	Denmark
0	Within phage type, same clone type and patient	Denmark
1	Within phage type, same clone type and patient	Denmark
0	Within phage type, same clone type and patient	Denmark
0	Within phage type, same clone type and patient	Denmark
0	Within phage type, same clone type and patient	Denmark
0	Within phage type, same clone type and patient	Denmark
0	Within phage type, same clone type and patient	Denmark
0	Within phage type, same clone type and patient	Denmark
0	Within phage type, same clone type and patient	Denmark
1	Within phage type, same clone type and patient	Denmark
6	Within phage type, same clone type and patient	Denmark
0	Within phage type, same clone type and patient	Denmark
0	Within phage type, same clone type and patient	Denmark
0	Within phage type, same clone type and patient	Denmark
0	Within phage type, same clone type and patient	Denmark
0	Within phage type, same clone type and patient	Denmark
0	Within phage type, same clone type and patient	Denmark
0	Within phage type, same clone type and patient	Denmark
0	Within phage type, same clone type and patient	Denmark
0	Within phage type, same clone type and patient	Denmark
0	Within phage type, same clone type and patient	Denmark
0	Within phage type, same clone type and patient	Denmark
0	Within phage type, same clone type and patient	Denmark
0	Within phage type, same clone type and patient	Denmark
0	Within phage type, same clone type and patient	Denmark
0	Within phage type, same clone type and patient	Denmark
0	Within phage type, same clone type and patient	Denmark
0	Within phage type, same clone type and patient	Denmark
0	Within phage type, same clone type and patient	Denmark
0	Within phage type, same clone type and patient	Denmark
0	Within phage type, same clone type and patient	Denmark
0	Within phage type, same clone type and patient	Denmark
0	Within phage type, same clone type and patient	Denmark
0	Within phage type, same clone type and patient	Denmark
0	Within phage type, same clone type and patient	Denmark
0	Within phage type, same clone type and patient	Denmark
0	Within phage type, same clone type and patient	Denmark
0	Within phage type, same clone type and patient	Denmark
0	Within phage type, same clone type and patient	Denmark
0	Within phage type, same clone type and patient	Denmark
0	Within phage type, same clone type and patient	Denmark
0	Within phage type, same clone type and patient	Denmark
0	Within phage type, same clone type and patient	Denmark
0	Within phage type, same clone type and patient	Denmark
0	Within phage type, same clone type and patient	Denmark
0	Within phage type, same clone type and patient	Denmark
0	Within phage type, same clone type and patient	Denmark
0	Within phage type, same clone type and patient	Denmark
0	Within phage type, same clone type and patient	Denmark
0	Within phage type, same clone type and patient	Denmark
0	Within phage type, same clone type and patient	Denmark
0	Within phage type, same clone type and patient	Denmark
0	Within phage type, same clone type and patient	Denmark
0	Within phage type, same clone type and patient	Denmark
0	Within phage type, same clone type and patient	Denmark
0	Within phage type, same clone type and patient	Denmark
0	Within phage type, same clone type and patient	Denmark
0	Within phage type, same clone type and patient	Denmark
0	Within phage type, same clone type and patient	Denmark
0	Within phage type, same clone type and patient	Denmark
0	Within phage type, same clone type and patient	Denmark
0	Within phage type, same clone type and patient	Denmark
0	Within phage type, same clone type and patient	Denmark
0	Within phage type, same clone type and patient	Denmark
0	Within phage type, same clone type and patient	Denmark
0	Within phage type, same clone type and patient	Denmark
0	Within phage type, same clone type and patient	Denmark
0	Within phage type, same clone type and patient	Denmark
0	Within phage type, same clone type and patient	Denmark
0	Within phage type, same clone type and patient	Denmark
0	Within phage type, same clone type and patient	Denmark
0	Within phage type, same clone type and patient	Denmark
0	Within phage type, same clone type and patient	Denmark
0	Within phage type, same clone type and patient	Denmark
0	Within phage type, same clone type and patient	Denmark
0	Within phage type, same clone type and patient	Denmark
0	Within phage type, same clone type and patient	Denmark
0	Within phage type, same clone type and patient	Denmark
0	Within phage type, same clone type and patient	Denmark
0	Within phage type, same clone type and patient	Denmark
0	Within phage type, same clone type and patient	Denmark
0	Within phage type, same clone type and patient	Denmark
0	Within phage type, same clone type and patient	Denmark
0	Within phage type, same clone type and patient	Denmark
0	Within phage type, same clone type and patient	Denmark
0	Within phage type, same clone type and patient	Denmark
0	Within phage type, same clone type and patient	Denmark
0	Within phage type, same clone type and patient	Denmark
0	Within phage type, same clone type and patient	Denmark
0	Within phage type, same clone type and patient	Denmark
0	Within phage type, same clone type and patient	Denmark
0	Within phage type, same clone type and patient	Denmark
0	Within phage type, same clone type and patient	Denmark
0	Within phage type, same clone type and patient	Denmark
0	Within phage type, same clone type and patient	Denmark
0	Within phage type, same clone type and patient	Denmark
1	Within phage type, same clone type and patient	Denmark
3	Within phage type, same clone type and patient	Denmark
5	Within phage type, same clone type and patient	Denmark
0	Within phage type, same clone type and patient	Denmark
0	Within phage type, same clone type and patient	Denmark
0	Within phage type, same clone type and patient	Denmark
0	Within phage type, same clone type and patient	Denmark
0	Within phage type, same clone type and patient	Denmark
0	Within phage type, same clone type and patient	Denmark
0	Within phage type, same clone type and patient	Denmark
0	Within phage type, same clone type and patient	Denmark
0	Within phage type, same clone type and patient	Denmark
0	Within phage type, same clone type and patient	Denmark
0	Within phage type, same clone type and patient	Denmark
0	Within phage type, same clone type and patient	Denmark
0	Within phage type, same clone type and patient	Denmark
0	Within phage type, same clone type and patient	Denmark
0	Within phage type, same clone type and patient	Denmark
0	Within phage type, same clone type and patient	Denmark
0	Within phage type, same clone type and patient	Denmark
0	Within phage type, same clone type and patient	Denmark
0	Within phage type, same clone type and patient	Denmark
0	Within phage type, same clone type and patient	Denmark
0	Within phage type, same clone type and patient	Denmark
0	Within phage type, same clone type and patient	Denmark
0	Within phage type, same clone type and patient	Denmark
0	Within phage type, same clone type and patient	Denmark
0	Within phage type, same clone type and patient	Denmark
0	Within phage type, same clone type and patient	Denmark
0	Within phage type, same clone type and patient	Denmark
0	Within phage type, same clone type and patient	Denmark
0	Within phage type, same clone type and patient	Denmark
0	Within phage type, same clone type and patient	Denmark
0	Within phage type, same clone type and patient	Denmark
0	Within phage type, same clone type and patient	Denmark
0	Within phage type, same clone type and patient	Denmark
0	Within phage type, same clone type and patient	Denmark
0	Within phage type, same clone type and patient	Denmark
0	Within phage type, same clone type and patient	Denmark
0	Within phage type, same clone type and patient	Denmark
0	Within phage type, same clone type and patient	Denmark
0	Within phage type, same clone type and patient	Denmark
0	Within phage type, same clone type and patient	Denmark
0	Within phage type, same clone type and patient	Denmark
0	Within phage type, same clone type and patient	Denmark
0	Within phage type, same clone type and patient	Denmark
0	Within phage type, same clone type and patient	Denmark
0	Within phage type, same clone type and patient	Denmark
0	Within phage type, same clone type and patient	Denmark
0	Within phage type, same clone type and patient	Denmark
0	Within phage type, same clone type and patient	Denmark
0	Within phage type, same clone type and patient	Denmark
0	Within phage type, same clone type and patient	Denmark
0	Within phage type, same clone type and patient	Denmark
0	Within phage type, same clone type and patient	Denmark
0	Within phage type, same clone type and patient	Denmark
0	Within phage type, same clone type and patient	Denmark
0	Within phage type, same clone type and patient	Denmark
0	Within phage type, same clone type and patient	Denmark
0	Within phage type, same clone type and patient	Denmark
0	Within phage type, same clone type and patient	Denmark
0	Within phage type, same clone type and patient	Denmark
0	Within phage type, same clone type and patient	Denmark
0	Within phage type, same clone type and patient	Denmark
0	Within phage type, same clone type and patient	Denmark
0	Within phage type, same clone type and patient	Denmark
0	Within phage type, same clone type and patient	Denmark
0	Within phage type, same clone type and patient	Denmark
0	Within phage type, same clone type and patient	Denmark
0	Within phage type, same clone type and patient	Denmark
0	Within phage type, same clone type and patient	Denmark
0	Within phage type, same clone type and patient	Denmark
0	Within phage type, same clone type and patient	Denmark
0	Within phage type, same clone type and patient	Denmark
0	Within phage type, same clone type and patient	Denmark
0	Within phage type, same clone type and patient	Denmark
0	Within phage type, same clone type and patient	Denmark
0	Within phage type, same clone type and patient	Denmark
0	Within phage type, same clone type and patient	Denmark
0	Within phage type, same clone type and patient	Denmark
0	Within phage type, same clone type and patient	Denmark
0	Within phage type, same clone type and patient	Denmark
0	Within phage type, same clone type and patient	Denmark
0	Within phage type, same clone type and patient	Denmark
0	Within phage type, same clone type and patient	Denmark
0	Within phage type, same clone type and patient	Denmark
0	Within phage type, same clone type and patient	Denmark
0	Within phage type, same clone type and patient	Denmark
0	Within phage type, same clone type and patient	Denmark
0	Within phage type, same clone type and patient	Denmark
0	Within phage type, same clone type and patient	Denmark
0	Within phage type, same clone type and patient	Denmark
0	Within phage type, same clone type and patient	Denmark
0	Within phage type, same clone type and patient	Denmark
0	Within phage type, same clone type and patient	Denmark
0	Within phage type, same clone type and patient	Denmark
0	Within phage type, same clone type and patient	Denmark
0	Within phage type, same clone type and patient	Denmark
0	Within phage type, same clone type and patient	Denmark
0	Within phage type, same clone type and patient	Denmark
0	Within phage type, same clone type and patient	Denmark
0	Within phage type, same clone type and patient	Denmark
0	Within phage type, same clone type and patient	Denmark
0	Within phage type, same clone type and patient	Denmark
0	Within phage type, same clone type and patient	Denmark
0	Within phage type, same clone type and patient	Denmark
0	Within phage type, same clone type and patient	Denmark
0	Within phage type, same clone type and patient	Denmark
0	Within phage type, same clone type and patient	Denmark
0	Within phage type, same clone type and patient	Denmark
0	Within phage type, same clone type and patient	Denmark
0	Within phage type, same clone type and patient	Denmark
0	Within phage type, same clone type and patient	Denmark
0	Within phage type, same clone type and patient	Denmark
0	Within phage type, same clone type and patient	Denmark
0	Within phage type, same clone type and patient	Denmark
0	Within phage type, same clone type and patient	Denmark
0	Within phage type, same clone type and patient	Denmark
0	Within phage type, same clone type and patient	Denmark
0	Within phage type, same clone type and patient	Denmark
0	Within phage type, same clone type and patient	Denmark
0	Within phage type, same clone type and patient	Denmark
0	Within phage type, same clone type and patient	Denmark
0	Within phage type, same clone type and patient	Denmark
0	Within phage type, same clone type and patient	Denmark
0	Within phage type, same clone type and patient	Denmark
0	Within phage type, same clone type and patient	Denmark
0	Within phage type, same clone type and patient	Denmark
0	Within phage type, same clone type and patient	Denmark
0	Within phage type, same clone type and patient	Denmark
0	Within phage type, same clone type and patient	Denmark
0	Within phage type, same clone type and patient	Denmark
0	Within phage type, same clone type and patient	Denmark
0	Within phage type, same clone type and patient	Denmark
0	Within phage type, same clone type and patient	Denmark
0	Within phage type, same clone type and patient	Denmark
0	Within phage type, same clone type and patient	Denmark
0	Within phage type, same clone type and patient	Denmark
0	Within phage type, same clone type and patient	Denmark
0	Within phage type, same clone type and patient	Denmark
0	Within phage type, same clone type and patient	Denmark
0	Within phage type, same clone type and patient	Denmark
0	Within phage type, same clone type and patient	Denmark
0	Within phage type, same clone type and patient	Denmark
0	Within phage type, same clone type and patient	Denmark
0	Within phage type, same clone type and patient	Denmark
0	Within phage type, same clone type and patient	Denmark
0	Within phage type, same clone type and patient	Denmark
0	Within phage type, same clone type and patient	Denmark
0	Within phage type, same clone type and patient	Denmark
0	Within phage type, same clone type and patient	Denmark
0	Within phage type, same clone type and patient	Denmark
0	Within phage type, same clone type and patient	Denmark
0	Within phage type, same clone type and patient	Denmark
0	Within phage type, same clone type and patient	Denmark
0	Within phage type, same clone type and patient	Denmark
0	Within phage type, same clone type and patient	Denmark
0	Within phage type, same clone type and patient	Denmark
0	Within phage type, same clone type and patient	Denmark
0	Within phage type, same clone type and patient	Denmark
0	Within phage type, same clone type and patient	Denmark
0	Within phage type, same clone type and patient	Denmark
0	Within phage type, same clone type and patient	Denmark
0	Within phage type, same clone type and patient	Denmark
0	Within phage type, same clone type and patient	Denmark
0	Within phage type, same clone type and patient	Denmark
0	Within phage type, same clone type and patient	Denmark
0	Within phage type, same clone type and patient	Denmark
0	Within phage type, same clone type and patient	Denmark
0	Within phage type, same clone type and patient	Denmark
0	Within phage type, same clone type and patient	Denmark
0	Within phage type, same clone type and patient	Denmark
0	Within phage type, same clone type and patient	Denmark
0	Within phage type, same clone type and patient	Denmark
0	Within phage type, same clone type and patient	Denmark
0	Within phage type, same clone type and patient	Denmark
0	Within phage type, same clone type and patient	Denmark
0	Within phage type, same clone type and patient	Denmark
0	Within phage type, same clone type and patient	Denmark
0	Within phage type, same clone type and patient	Denmark
0	Within phage type, same clone type and patient	Denmark
0	Within phage type, same clone type and patient	Denmark
0	Within phage type, same clone type and patient	Denmark
0	Within phage type, same clone type and patient	Denmark
0	Within phage type, same clone type and patient	Denmark
0	Within phage type, same clone type and patient	Denmark
0	Within phage type, same clone type and patient	Denmark
0	Within phage type, same clone type and patient	Denmark
0	Within phage type, same clone type and patient	Denmark
0	Within phage type, same clone type and patient	Denmark
0	Within phage type, same clone type and patient	Denmark
0	Within phage type, same clone type and patient	Denmark
0	Within phage type, same clone type and patient	Denmark
0	Within phage type, same clone type and patient	Denmark
0	Within phage type, same clone type and patient	Denmark
0	Within phage type, same clone type and patient	Denmark
0	Within phage type, same clone type and patient	Denmark
0	Within phage type, same clone type and patient	Denmark
0	Within phage type, same clone type and patient	Denmark
0	Within phage type, same clone type and patient	Denmark
1	Within phage type, same clone type and patient	Denmark
1	Within phage type, same clone type and patient	Denmark
1	Within phage type, same clone type and patient	Denmark
1	Within phage type, same clone type and patient	Denmark
1	Within phage type, same clone type and patient	Denmark
1	Within phage type, same clone type and patient	Denmark
1	Within phage type, same clone type and patient	Denmark
1	Within phage type, same clone type and patient	Denmark
1	Within phage type, same clone type and patient	Denmark
1	Within phage type, same clone type and patient	Denmark
1	Within phage type, same clone type and patient	Denmark
1	Within phage type, same clone type and patient	Denmark
1	Within phage type, same clone type and patient	Denmark
0	Within phage type, same clone type and patient	Denmark
0	Within phage type, same clone type and patient	Denmark
0	Within phage type, same clone type and patient	Denmark
0	Within phage type, same clone type and patient	Denmark
0	Within phage type, same clone type and patient	Denmark
1	Within phage type, same clone type and patient	Denmark
0	Within phage type, same clone type and patient	Denmark
0	Within phage type, same clone type and patient	Denmark
0	Within phage type, same clone type and patient	Denmark
0	Within phage type, same clone type and patient	Denmark
0	Within phage type, same clone type and patient	Denmark
0	Within phage type, same clone type and patient	Denmark
0	Within phage type, same clone type and patient	Denmark
0	Within phage type, same clone type and patient	Denmark
0	Within phage type, same clone type and patient	Denmark
0	Within phage type, same clone type and patient	Denmark
0	Within phage type, same clone type and patient	Denmark
0	Within phage type, same clone type and patient	Denmark
0	Within phage type, same clone type and patient	Denmark
0	Within phage type, same clone type and patient	Denmark
0	Within phage type, same clone type and patient	Denmark
0	Within phage type, same clone type and patient	Denmark
1	Within phage type, same clone type and patient	Denmark
0	Within phage type, same clone type and patient	Denmark
0	Within phage type, same clone type and patient	Denmark
0	Within phage type, same clone type and patient	Denmark
0	Within phage type, same clone type and patient	Denmark
0	Within phage type, same clone type and patient	Denmark
0	Within phage type, same clone type and patient	Denmark
0	Within phage type, same clone type and patient	Denmark
0	Within phage type, same clone type and patient	Denmark
1	Within phage type, same clone type and patient	Denmark
0	Within phage type, same clone type and patient	Denmark
0	Within phage type, same clone type and patient	Denmark
0	Within phage type, same clone type and patient	Denmark
0	Within phage type, same clone type and patient	Denmark
0	Within phage type, same clone type and patient	Denmark
0	Within phage type, same clone type and patient	Denmark
0	Within phage type, same clone type and patient	Denmark
0	Within phage type, same clone type and patient	Denmark
0	Within phage type, same clone type and patient	Denmark
0	Within phage type, same clone type and patient	Denmark
0	Within phage type, same clone type and patient	Denmark
0	Within phage type, same clone type and patient	Denmark
0	Within phage type, same clone type and patient	Denmark
294	Within phage type, different clone types	Denmark
294	Within phage type, different clone types	Denmark
294	Within phage type, different clone types	Denmark
294	Within phage type, different clone types	Denmark
294	Within phage type, different clone types	Denmark
295	Within phage type, different clone types	Denmark
294	Within phage type, different clone types	Denmark
294	Within phage type, different clone types	Denmark
294	Within phage type, different clone types	Denmark
294	Within phage type, different clone types	Denmark
294	Within phage type, different clone types	Denmark
294	Within phage type, different clone types	Denmark
294	Within phage type, different clone types	Denmark
294	Within phage type, different clone types	Denmark
294	Within phage type, different clone types	Denmark
294	Within phage type, different clone types	Denmark
294	Within phage type, different clone types	Denmark
294	Within phage type, different clone types	Denmark
0	Within phage type, same clone type and patient	Denmark
294	Within phage type, different clone types	Denmark
294	Within phage type, different clone types	Denmark
294	Within phage type, different clone types	Denmark
295	Within phage type, different clone types	Denmark
294	Within phage type, different clone types	Denmark
294	Within phage type, different clone types	Denmark
294	Within phage type, different clone types	Denmark
294	Within phage type, different clone types	Denmark
294	Within phage type, different clone types	Denmark
294	Within phage type, different clone types	Denmark
294	Within phage type, different clone types	Denmark
294	Within phage type, different clone types	Denmark
294	Within phage type, different clone types	Denmark
294	Within phage type, different clone types	Denmark
294	Within phage type, different clone types	Denmark
294	Within phage type, different clone types	Denmark
295	Within phage type, different clone types	Denmark
295	Within phage type, different clone types	Denmark
295	Within phage type, different clone types	Denmark
295	Within phage type, different clone types	Denmark
295	Within phage type, different clone types	Denmark
296	Within phage type, different clone types	Denmark
1	Within phage type, same clone type and patient	Denmark
295	Within phage type, different clone types	Denmark
295	Within phage type, different clone types	Denmark
295	Within phage type, different clone types	Denmark
295	Within phage type, different clone types	Denmark
295	Within phage type, different clone types	Denmark
295	Within phage type, different clone types	Denmark
295	Within phage type, different clone types	Denmark
295	Within phage type, different clone types	Denmark
295	Within phage type, different clone types	Denmark
1	Within phage type, same clone type and patient	Denmark
295	Within phage type, different clone types	Denmark
295	Within phage type, different clone types	Denmark
294	Within phage type, different clone types	Denmark
294	Within phage type, different clone types	Denmark
294	Within phage type, different clone types	Denmark
295	Within phage type, different clone types	Denmark
294	Within phage type, different clone types	Denmark
294	Within phage type, different clone types	Denmark
294	Within phage type, different clone types	Denmark
294	Within phage type, different clone types	Denmark
0	Within phage type, same clone type and patient	Denmark
294	Within phage type, different clone types	Denmark
1	Within phage type, same clone type and patient	Denmark
294	Within phage type, different clone types	Denmark
294	Within phage type, different clone types	Denmark
294	Within phage type, different clone types	Denmark
294	Within phage type, different clone types	Denmark
294	Within phage type, different clone types	Denmark
294	Within phage type, different clone types	Denmark
0	Within phage type, same clone type and patient	Denmark
294	Within phage type, different clone types	Denmark
294	Within phage type, different clone types	Denmark
294	Within phage type, different clone types	Denmark
294	Within phage type, different clone types	Denmark
294	Within phage type, different clone types	Denmark
294	Within phage type, different clone types	Denmark
294	Within phage type, different clone types	Denmark
294	Within phage type, different clone types	Denmark
294	Within phage type, different clone types	Denmark
294	Within phage type, different clone types	Denmark
294	Within phage type, different clone types	Denmark
294	Within phage type, different clone types	Denmark
295	Within phage type, different clone types	Denmark
294	Within phage type, different clone types	Denmark
0	Within phage type, same clone type and patient	Denmark
294	Within phage type, different clone types	Denmark
0	Within phage type, same clone type and patient	Denmark
294	Within phage type, different clone types	Denmark
294	Within phage type, different clone types	Denmark
294	Within phage type, different clone types	Denmark
0	Within phage type, same clone type and patient	Denmark
1	Within phage type, same clone type and patient	Denmark
294	Within phage type, different clone types	Denmark
294	Within phage type, different clone types	Denmark
294	Within phage type, different clone types	Denmark
0	Within phage type, same clone type and patient	Denmark
294	Within phage type, different clone types	Denmark
294	Within phage type, different clone types	Denmark
294	Within phage type, different clone types	Denmark
0	Within phage type, same clone type and patient	Denmark
294	Within phage type, different clone types	Denmark
294	Within phage type, different clone types	Denmark
0	Within phage type, same clone type and patient	Denmark
295	Within phage type, different clone types	Denmark
294	Within phage type, different clone types	Denmark
294	Within phage type, different clone types	Denmark
294	Within phage type, different clone types	Denmark
294	Within phage type, different clone types	Denmark
294	Within phage type, different clone types	Denmark
294	Within phage type, different clone types	Denmark
294	Within phage type, different clone types	Denmark
294	Within phage type, different clone types	Denmark
0	Within phage type, same clone type and patient	Denmark
1	Within phage type, same clone type and patient	Denmark
294	Within phage type, different clone types	Denmark
294	Within phage type, different clone types	Denmark
294	Within phage type, different clone types	Denmark
294	Within phage type, different clone types	Denmark
0	Within phage type, same clone type and patient	Denmark
294	Within phage type, different clone types	Denmark
0	Within phage type, same clone type and patient	Denmark
0	Within phage type, same clone type and patient	Denmark
294	Within phage type, different clone types	Denmark
294	Within phage type, different clone types	Denmark
0	Within phage type, same clone type and patient	Denmark
294	Within phage type, different clone types	Denmark
294	Within phage type, different clone types	Denmark
294	Within phage type, different clone types	Denmark
294	Within phage type, different clone types	Denmark
294	Within phage type, different clone types	Denmark
294	Within phage type, different clone types	Denmark
295	Within phage type, different clone types	Denmark
0	Within phage type, same clone type and patient	Denmark
294	Within phage type, different clone types	Denmark
294	Within phage type, different clone types	Denmark
294	Within phage type, different clone types	Denmark
294	Within phage type, different clone types	Denmark
1	Within phage type, same clone type and patient	Denmark
295	Within phage type, different clone types	Denmark
294	Within phage type, different clone types	Denmark
0	Within phage type, same clone type and patient	Denmark
294	Within phage type, different clone types	Denmark
0	Within phage type, same clone type and patient	Denmark
294	Within phage type, different clone types	Denmark
0	Within phage type, same clone type and patient	Denmark
294	Within phage type, different clone types	Denmark
294	Within phage type, different clone types	Denmark
0	Within phage type, same clone type and patient	Denmark
294	Within phage type, different clone types	Denmark
294	Within phage type, different clone types	Denmark
0	Within phage type, same clone type and patient	Denmark
294	Within phage type, different clone types	Denmark
294	Within phage type, different clone types	Denmark
294	Within phage type, different clone types	Denmark
294	Within phage type, different clone types	Denmark
294	Within phage type, different clone types	Denmark
294	Within phage type, different clone types	Denmark
1	Within phage type, same clone type and patient	Denmark
0	Within phage type, same clone type and patient	Denmark
294	Within phage type, different clone types	Denmark
294	Within phage type, different clone types	Denmark
294	Within phage type, different clone types	Denmark
294	Within phage type, different clone types	Denmark
294	Within phage type, different clone types	Denmark
0	Within phage type, same clone type and patient	Denmark
0	Within phage type, same clone type and patient	Denmark
0	Within phage type, same clone type and patient	Denmark
294	Within phage type, different clone types	Denmark
295	Within phage type, different clone types	Denmark
294	Within phage type, different clone types	Denmark
294	Within phage type, different clone types	Denmark
294	Within phage type, different clone types	Denmark
0	Within phage type, same clone type and patient	Denmark
294	Within phage type, different clone types	Denmark
0	Within phage type, same clone type and patient	Denmark
294	Within phage type, different clone types	Denmark
294	Within phage type, different clone types	Denmark
294	Within phage type, different clone types	Denmark
0	Within phage type, same clone type and patient	Denmark
294	Within phage type, different clone types	Denmark
294	Within phage type, different clone types	Denmark
294	Within phage type, different clone types	Denmark
0	Within phage type, same clone type and patient	Denmark
294	Within phage type, different clone types	Denmark
1	Within phage type, same clone type and patient	Denmark
294	Within phage type, different clone types	Denmark
294	Within phage type, different clone types	Denmark
0	Within phage type, same clone type and patient	Denmark
294	Within phage type, different clone types	Denmark
294	Within phage type, different clone types	Denmark
0	Within phage type, same clone type and patient	Denmark
294	Within phage type, different clone types	Denmark
294	Within phage type, different clone types	Denmark
294	Within phage type, different clone types	Denmark
294	Within phage type, different clone types	Denmark
294	Within phage type, different clone types	Denmark
295	Within phage type, different clone types	Denmark
0	Within phage type, same clone type and patient	Denmark
294	Within phage type, different clone types	Denmark
294	Within phage type, different clone types	Denmark
0	Within phage type, same clone type and patient	Denmark
0	Within phage type, same clone type and patient	Denmark
294	Within phage type, different clone types	Denmark
294	Within phage type, different clone types	Denmark
0	Within phage type, same clone type and patient	Denmark
294	Within phage type, different clone types	Denmark
1	Within phage type, same clone type and patient	Denmark
294	Within phage type, different clone types	Denmark
0	Within phage type, same clone type and patient	Denmark
294	Within phage type, different clone types	Denmark
294	Within phage type, different clone types	Denmark
0	Within phage type, same clone type and patient	Denmark
294	Within phage type, different clone types	Denmark
294	Within phage type, different clone types	Denmark
0	Within phage type, same clone type and patient	Denmark
0	Within phage type, same clone type and patient	Denmark
0	Within phage type, same clone type and patient	Denmark
294	Within phage type, different clone types	Denmark
294	Within phage type, different clone types	Denmark
294	Within phage type, different clone types	Denmark
294	Within phage type, different clone types	Denmark
294	Within phage type, different clone types	Denmark
294	Within phage type, different clone types	Denmark
294	Within phage type, different clone types	Denmark
294	Within phage type, different clone types	Denmark
0	Within phage type, same clone type and patient	Denmark
294	Within phage type, different clone types	Denmark
0	Within phage type, same clone type and patient	Denmark
0	Within phage type, same clone type and patient	Denmark
0	Within phage type, same clone type and patient	Denmark
294	Within phage type, different clone types	Denmark
294	Within phage type, different clone types	Denmark
1	Within phage type, same clone type and patient	Denmark
294	Within phage type, different clone types	Denmark
0	Within phage type, same clone type and patient	Denmark
295	Within phage type, different clone types	Denmark
294	Within phage type, different clone types	Denmark
294	Within phage type, different clone types	Denmark
294	Within phage type, different clone types	Denmark
0	Within phage type, same clone type and patient	Denmark
2	Within phage type, same clone type and patient	Denmark
296	Within phage type, different clone types	Denmark
296	Within phage type, different clone types	Denmark
2	Within phage type, same clone type and patient	Denmark
296	Within phage type, different clone types	Denmark
296	Within phage type, different clone types	Denmark
3	Within phage type, same clone type and patient	Denmark
296	Within phage type, different clone types	Denmark
296	Within phage type, different clone types	Denmark
296	Within phage type, different clone types	Denmark
2	Within phage type, same clone type and patient	Denmark
296	Within phage type, different clone types	Denmark
296	Within phage type, different clone types	Denmark
296	Within phage type, different clone types	Denmark
296	Within phage type, different clone types	Denmark
2	Within phage type, same clone type and patient	Denmark
2	Within phage type, same clone type and patient	Denmark
296	Within phage type, different clone types	Denmark
296	Within phage type, different clone types	Denmark
2	Within phage type, same clone type and patient	Denmark
296	Within phage type, different clone types	Denmark
296	Within phage type, different clone types	Denmark
296	Within phage type, different clone types	Denmark
2	Within phage type, same clone type and patient	Denmark
2	Within phage type, same clone type and patient	Denmark
297	Within phage type, different clone types	Denmark
2	Within phage type, same clone type and patient	Denmark
2	Within phage type, same clone type and patient	Denmark
0	Within phage type, same clone type and patient	Denmark
294	Within phage type, different clone types	Denmark
294	Within phage type, different clone types	Denmark
294	Within phage type, different clone types	Denmark
294	Within phage type, different clone types	Denmark
294	Within phage type, different clone types	Denmark
0	Within phage type, same clone type and patient	Denmark
294	Within phage type, different clone types	Denmark
0	Within phage type, same clone type and patient	Denmark
294	Within phage type, different clone types	Denmark
0	Within phage type, same clone type and patient	Denmark
1	Within phage type, same clone type and patient	Denmark
294	Within phage type, different clone types	Denmark
294	Within phage type, different clone types	Denmark
2	Within phage type, same clone type and patient	Denmark
294	Within phage type, different clone types	Denmark
294	Within phage type, different clone types	Denmark
294	Within phage type, different clone types	Denmark
294	Within phage type, different clone types	Denmark
294	Within phage type, different clone types	Denmark
0	Within phage type, same clone type and patient	Denmark
294	Within phage type, different clone types	Denmark
0	Within phage type, same clone type and patient	Denmark
295	Within phage type, different clone types	Denmark
0	Within phage type, same clone type and patient	Denmark
0	Within phage type, same clone type and patient	Denmark
0	Within phage type, same clone type and patient	Denmark
0	Within phage type, same clone type and patient	Denmark
294	Within phage type, different clone types	Denmark
0	Within phage type, same clone type and patient	Denmark
294	Within phage type, different clone types	Denmark
294	Within phage type, different clone types	Denmark
294	Within phage type, different clone types	Denmark
294	Within phage type, different clone types	Denmark
1	Within phage type, same clone type and patient	Denmark
0	Within phage type, same clone type and patient	Denmark
294	Within phage type, different clone types	Denmark
294	Within phage type, different clone types	Denmark
0	Within phage type, same clone type and patient	Denmark
0	Within phage type, same clone type and patient	Denmark
294	Within phage type, different clone types	Denmark
294	Within phage type, different clone types	Denmark
0	Within phage type, same clone type and patient	Denmark
294	Within phage type, different clone types	Denmark
0	Within phage type, same clone type and patient	Denmark
294	Within phage type, different clone types	Denmark
295	Within phage type, different clone types	Denmark
294	Within phage type, different clone types	Denmark
0	Within phage type, same clone type and patient	Denmark
294	Within phage type, different clone types	Denmark
294	Within phage type, different clone types	Denmark
294	Within phage type, different clone types	Denmark
294	Within phage type, different clone types	Denmark
294	Within phage type, different clone types	Denmark
0	Within phage type, same clone type and patient	Denmark
0	Within phage type, same clone type and patient	Denmark
2	Within phage type, same clone type and patient	Denmark
0	Within phage type, same clone type and patient	Denmark
0	Within phage type, same clone type and patient	Denmark
7	Within phage type, same clone type and patient	Denmark
301	Within phage type, different clone types	Denmark
301	Within phage type, different clone types	Denmark
301	Within phage type, different clone types	Denmark
301	Within phage type, different clone types	Denmark
7	Within phage type, same clone type and patient	Denmark
301	Within phage type, different clone types	Denmark
7	Within phage type, same clone type and patient	Denmark
7	Within phage type, same clone type and patient	Denmark
301	Within phage type, different clone types	Denmark
7	Within phage type, same clone type and patient	Denmark
301	Within phage type, different clone types	Denmark
7	Within phage type, same clone type and patient	Denmark
302	Within phage type, different clone types	Denmark
301	Within phage type, different clone types	Denmark
301	Within phage type, different clone types	Denmark
301	Within phage type, different clone types	Denmark
7	Within phage type, same clone type and patient	Denmark
7	Within phage type, same clone type and patient	Denmark
8	Within phage type, same clone type and patient	Denmark
301	Within phage type, different clone types	Denmark
7	Within phage type, same clone type and patient	Denmark
301	Within phage type, different clone types	Denmark
301	Within phage type, different clone types	Denmark
7	Within phage type, same clone type and patient	Denmark
7	Within phage type, same clone type and patient	Denmark
301	Within phage type, different clone types	Denmark
301	Within phage type, different clone types	Denmark
9	Within phage type, same clone type and patient	Denmark
301	Within phage type, different clone types	Denmark
7	Within phage type, same clone type and patient	Denmark
234	Within phage type, different clone types	Denmark
234	Within phage type, different clone types	Denmark
0	Within phage type, same clone type and patient	Denmark
234	Within phage type, different clone types	Denmark
0	Within phage type, same clone type and patient	Denmark
0	Within phage type, same clone type and patient	Denmark
1	Within phage type, same clone type and patient	Denmark
235	Within phage type, different clone types	Denmark
1	Within phage type, same clone type and patient	Denmark
1	Within phage type, same clone type and patient	Denmark
234	Within phage type, different clone types	Denmark
1	Within phage type, same clone type and patient	Denmark
0	Within phage type, same clone type and patient	Denmark
0	Within phage type, same clone type and patient	Denmark
0	Within phage type, same clone type and patient	Denmark
0	Within phage type, same clone type and patient	Denmark
234	Within phage type, different clone types	Denmark
1	Within phage type, same clone type and patient	Denmark
0	Within phage type, same clone type and patient	Denmark
0	Within phage type, same clone type and patient	Denmark
0	Within phage type, same clone type and patient	Denmark
0	Within phage type, same clone type and patient	Denmark
0	Within phage type, same clone type and patient	Denmark
0	Within phage type, same clone type and patient	Denmark
0	Within phage type, same clone type and patient	Denmark
0	Within phage type, same clone type and patient	Denmark
0	Within phage type, same clone type and patient	Denmark
0	Within phage type, same clone type and patient	Denmark
0	Within phage type, same clone type and patient	Denmark
0	Within phage type, same clone type and patient	Denmark
0	Within phage type, same clone type and patient	Denmark
0	Within phage type, same clone type and patient	Denmark
0	Within phage type, same clone type and patient	Denmark
0	Within phage type, same clone type and patient	Denmark
0	Within phage type, same clone type and patient	Denmark
0	Within phage type, same clone type and patient	Denmark
0	Within phage type, same clone type and patient	Denmark
0	Within phage type, same clone type and patient	Denmark
0	Within phage type, same clone type and patient	Denmark
0	Within phage type, same clone type and patient	Denmark
0	Within phage type, same clone type and patient	Denmark
0	Within phage type, same clone type and patient	Denmark
0	Within phage type, same clone type and patient	Denmark
0	Within phage type, same clone type and patient	Denmark
0	Within phage type, same clone type and patient	Denmark
0	Within phage type, same clone type and patient	Denmark
0	Within phage type, same clone type and patient	Denmark
0	Within phage type, same clone type and patient	Denmark
0	Within phage type, same clone type and patient	Denmark
0	Within phage type, same clone type and patient	Denmark
0	Within phage type, same clone type and patient	Denmark
0	Within phage type, same clone type and patient	Denmark
0	Within phage type, same clone type and patient	Denmark
0	Within phage type, same clone type and patient	Denmark
0	Within phage type, same clone type and patient	Denmark
0	Within phage type, same clone type and patient	Denmark
0	Within phage type, same clone type and patient	Denmark
0	Within phage type, same clone type and patient	Denmark
0	Within phage type, same clone type and patient	Denmark
0	Within phage type, same clone type and patient	Denmark
0	Within phage type, same clone type and patient	Denmark
0	Within phage type, same clone type and patient	Denmark
0	Within phage type, same clone type and patient	Denmark
0	Within phage type, same clone type and patient	Denmark
0	Within phage type, same clone type and patient	Denmark
0	Within phage type, same clone type and patient	Denmark
1	Within phage type, same clone type and patient	Denmark
[truncated: 7,067 more rows]

## Sheet: fig_3F
PA1	PA2	cohort	pf_same
ERR705709	ERR705716	IT	TRUE
ERR705712	ERR705716	IT	TRUE
ERR705712	ERR705721	IT	TRUE
ERR705709	ERR705721	IT	TRUE
ERR705716	ERR705721	IT	TRUE
CPA0122	CPA-95_S12	ST	TRUE
CPA0139	CPA-95_S12	ST	TRUE
CPA0169	CPA-95_S12	ST	TRUE
CPA0478	CPA-95_S12	ST	TRUE
CPA0478	CPA-98_S19	ST	TRUE
CPA0122	CPA-98_S19	ST	TRUE
CPA0139	CPA-98_S19	ST	TRUE
CPA0169	CPA-98_S19	ST	TRUE
CPA-95_S12	CPA-98_S19	ST	TRUE
CPA0197	CPA0013	ST	FALSE
CPA0417	CPA0023	ST	FALSE
CPA0502	CPA0023	ST	TRUE
CPA0200	CPA0023	ST	FALSE
CPA0447	CPA0023	ST	FALSE
CPA0497	CPA0023	ST	FALSE
CPA0340	CPA0023	ST	FALSE
CPA0501	CPA0023	ST	TRUE
CPA0023	CPA0033	ST	FALSE
CPA0417	CPA0033	ST	TRUE
CPA0501	CPA0033	ST	FALSE
CPA0447	CPA0033	ST	TRUE
CPA0502	CPA0033	ST	FALSE
CPA0340	CPA0033	ST	TRUE
CPA0497	CPA0033	ST	TRUE
CPA0200	CPA0033	ST	TRUE
CPA0169	CPA0047	ST	TRUE
CPA0122	CPA0047	ST	TRUE
CPA0478	CPA0047	ST	TRUE
CPA0139	CPA0047	ST	TRUE
CPA-98_S19	CPA0047	ST	TRUE
CPA0570	CPA0048	ST	TRUE
CPA0394	CPA0048	ST	TRUE
CPA0386	CPA0048	ST	TRUE
CPA0048	CPA0049	ST	TRUE
CPA0570	CPA0049	ST	TRUE
CPA0034	CPA0050	ST	TRUE
CPA0034	CPA0052	ST	FALSE
CPA0050	CPA0052	ST	FALSE
CPA0197	CPA0053	ST	FALSE
CPA0013	CPA0053	ST	FALSE
CPA0197	CPA0054	ST	FALSE
CPA0013	CPA0054	ST	FALSE
CPA0169	CPA0056	ST	TRUE
CPA0047	CPA0056	ST	TRUE
CPA-95_S12	CPA0056	ST	TRUE
CPA0139	CPA0056	ST	TRUE
CPA0478	CPA0056	ST	TRUE
CPA-98_S19	CPA0056	ST	TRUE
CPA-79_S18	CPA0058	ST	FALSE
CPA0058	CPA0061	ST	FALSE
CPA-79_S18	CPA0061	ST	TRUE
CPA0139	CPA0063	ST	TRUE
CPA0122	CPA0063	ST	TRUE
CPA0478	CPA0063	ST	TRUE
CPA0169	CPA0063	ST	TRUE
CPA0056	CPA0063	ST	TRUE
CPA-98_S19	CPA0063	ST	TRUE
CPA0056	CPA0066	ST	TRUE
CPA0169	CPA0066	ST	TRUE
CPA-98_S19	CPA0066	ST	TRUE
CPA0139	CPA0066	ST	TRUE
CPA0478	CPA0066	ST	TRUE
CPA0122	CPA0066	ST	TRUE
CPA0122	CPA0074	ST	TRUE
CPA-95_S12	CPA0074	ST	TRUE
CPA0063	CPA0074	ST	TRUE
CPA0139	CPA0074	ST	TRUE
CPA0056	CPA0074	ST	TRUE
CPA-98_S19	CPA0074	ST	TRUE
CPA0169	CPA0074	ST	TRUE
CPA0047	CPA0074	ST	TRUE
CPA0066	CPA0074	ST	TRUE
CPA0478	CPA0074	ST	TRUE
CPA0197	CPA0078	ST	TRUE
CPA0053	CPA0078	ST	FALSE
CPA0054	CPA0078	ST	FALSE
CPA0186	CPA0130	ST	FALSE
CPA0187	CPA0130	ST	FALSE
CPA0050	CPA0135	ST	FALSE
CPA0034	CPA0135	ST	FALSE
CPA0122	CPA0139	ST	TRUE
CPA0054	CPA0162	ST	FALSE
CPA0078	CPA0162	ST	FALSE
CPA0013	CPA0162	ST	FALSE
CPA0197	CPA0162	ST	FALSE
CPA0053	CPA0162	ST	FALSE
CPA0054	CPA0163	ST	FALSE
CPA0013	CPA0163	ST	FALSE
CPA0197	CPA0163	ST	FALSE
CPA0053	CPA0163	ST	FALSE
CPA0078	CPA0163	ST	FALSE
CPA0197	CPA0164	ST	FALSE
CPA0013	CPA0164	ST	FALSE
CPA0053	CPA0164	ST	FALSE
CPA0054	CPA0164	ST	FALSE
CPA0078	CPA0164	ST	FALSE
CPA0122	CPA0169	ST	TRUE
CPA0139	CPA0169	ST	TRUE
CPA0162	CPA0193	ST	FALSE
CPA0054	CPA0193	ST	FALSE
CPA0078	CPA0193	ST	TRUE
CPA0164	CPA0193	ST	FALSE
CPA0053	CPA0193	ST	FALSE
CPA0197	CPA0193	ST	TRUE
CPA0163	CPA0193	ST	FALSE
CPA0013	CPA0193	ST	FALSE
CPA-79_S18	CPA0224	ST	FALSE
CPA0058	CPA0224	ST	FALSE
CPA0061	CPA0224	ST	FALSE
CPA0486	CPA0258	ST	FALSE
CPA0120	CPA0271	ST	TRUE
CPA0267	CPA0271	ST	TRUE
CPA0453	CPA0271	ST	TRUE
CPA0450	CPA0274	ST	FALSE
CPA0130	CPA0274	ST	FALSE
CPA0078	CPA0276	ST	TRUE
CPA0163	CPA0276	ST	FALSE
CPA0197	CPA0276	ST	TRUE
CPA0164	CPA0276	ST	FALSE
CPA0013	CPA0276	ST	FALSE
CPA0424	CPA0276	ST	FALSE
CPA0398	CPA0276	ST	TRUE
CPA0054	CPA0276	ST	FALSE
CPA0053	CPA0276	ST	FALSE
CPA0162	CPA0276	ST	FALSE
CPA0122	CPA0281	ST	TRUE
CPA0438	CPA0281	ST	TRUE
CPA0478	CPA0281	ST	TRUE
CPA0400	CPA0281	ST	TRUE
CPA0169	CPA0281	ST	TRUE
CPA0074	CPA0281	ST	TRUE
CPA0047	CPA0281	ST	TRUE
CPA0139	CPA0281	ST	TRUE
CPA0390	CPA0281	ST	TRUE
CPA-98_S19	CPA0281	ST	TRUE
CPA0056	CPA0281	ST	TRUE
CPA0063	CPA0281	ST	TRUE
CPA0066	CPA0281	ST	TRUE
CPA-95_S12	CPA0281	ST	TRUE
CPA0390	CPA0284	ST	TRUE
CPA0478	CPA0284	ST	TRUE
CPA0074	CPA0284	ST	TRUE
CPA0122	CPA0284	ST	TRUE
CPA-98_S19	CPA0284	ST	TRUE
CPA0169	CPA0284	ST	TRUE
CPA0056	CPA0284	ST	TRUE
CPA0139	CPA0284	ST	TRUE
CPA0438	CPA0284	ST	TRUE
CPA0281	CPA0284	ST	TRUE
CPA0041	CPA0285	ST	FALSE
CPA0027	CPA0285	ST	FALSE
CPA-29_S16	CPA0285	ST	FALSE
CPA0040	CPA0285	ST	FALSE
CPA0379	CPA0286	ST	FALSE
CPA0501	CPA0300	ST	TRUE
CPA0417	CPA0300	ST	FALSE
CPA0464	CPA0300	ST	TRUE
CPA0033	CPA0300	ST	FALSE
CPA0387	CPA0300	ST	FALSE
CPA0487	CPA0300	ST	TRUE
CPA0460	CPA0300	ST	FALSE
CPA0200	CPA0300	ST	FALSE
CPA0023	CPA0300	ST	TRUE
CPA0340	CPA0300	ST	FALSE
CPA0502	CPA0300	ST	TRUE
CPA0497	CPA0300	ST	FALSE
CPA0393	CPA0300	ST	FALSE
CPA0447	CPA0300	ST	FALSE
CPA0501	CPA0304	ST	TRUE
CPA0497	CPA0304	ST	FALSE
CPA0023	CPA0304	ST	TRUE
CPA0502	CPA0304	ST	TRUE
CPA0200	CPA0304	ST	FALSE
CPA0464	CPA0304	ST	TRUE
CPA0033	CPA0304	ST	FALSE
CPA0300	CPA0304	ST	TRUE
CPA0387	CPA0304	ST	FALSE
CPA0460	CPA0304	ST	FALSE
CPA0417	CPA0304	ST	FALSE
CPA0447	CPA0304	ST	FALSE
CPA0340	CPA0304	ST	FALSE
CPA0393	CPA0304	ST	FALSE
CPA0487	CPA0304	ST	TRUE
CPA0135	CPA0319	ST	FALSE
CPA0052	CPA0319	ST	TRUE
CPA0050	CPA0319	ST	FALSE
CPA0034	CPA0319	ST	FALSE
CPA0281	CPA0322	ST	TRUE
CPA0122	CPA0322	ST	TRUE
CPA0390	CPA0322	ST	TRUE
CPA0169	CPA0322	ST	TRUE
CPA-98_S19	CPA0322	ST	TRUE
CPA0438	CPA0322	ST	TRUE
CPA0478	CPA0322	ST	TRUE
CPA0074	CPA0322	ST	TRUE
CPA0139	CPA0322	ST	TRUE
CPA0056	CPA0322	ST	TRUE
CPA0390	CPA0323	ST	TRUE
CPA-98_S19	CPA0323	ST	TRUE
CPA0478	CPA0323	ST	TRUE
CPA0074	CPA0323	ST	TRUE
CPA0122	CPA0323	ST	TRUE
CPA0139	CPA0323	ST	TRUE
CPA0281	CPA0323	ST	TRUE
CPA0056	CPA0323	ST	TRUE
CPA0169	CPA0323	ST	TRUE
CPA0438	CPA0323	ST	TRUE
CPA0271	CPA0329	ST	TRUE
CPA0277	CPA0353	ST	FALSE
CPA0257	CPA0353	ST	FALSE
CPA0402	CPA0353	ST	FALSE
CPA0501	CPA0378	ST	TRUE
CPA0497	CPA0378	ST	FALSE
CPA0502	CPA0378	ST	TRUE
CPA0487	CPA0378	ST	TRUE
CPA0033	CPA0378	ST	FALSE
CPA0460	CPA0378	ST	FALSE
CPA0417	CPA0378	ST	FALSE
CPA0200	CPA0378	ST	FALSE
CPA0304	CPA0378	ST	TRUE
CPA0023	CPA0378	ST	TRUE
CPA0300	CPA0378	ST	TRUE
CPA0464	CPA0378	ST	TRUE
CPA0387	CPA0378	ST	FALSE
CPA0447	CPA0378	ST	FALSE
CPA0340	CPA0378	ST	FALSE
CPA0393	CPA0378	ST	FALSE
CPA0033	CPA0387	ST	TRUE
CPA0447	CPA0387	ST	TRUE
CPA0502	CPA0387	ST	FALSE
CPA0497	CPA0387	ST	TRUE
CPA0200	CPA0387	ST	TRUE
CPA0501	CPA0387	ST	FALSE
CPA0487	CPA0387	ST	FALSE
CPA0417	CPA0387	ST	TRUE
CPA0340	CPA0387	ST	TRUE
CPA0023	CPA0387	ST	FALSE
CPA0063	CPA0390	ST	TRUE
CPA0139	CPA0390	ST	TRUE
CPA0169	CPA0390	ST	TRUE
CPA0122	CPA0390	ST	TRUE
CPA-95_S12	CPA0390	ST	TRUE
CPA0066	CPA0390	ST	TRUE
CPA0074	CPA0390	ST	TRUE
CPA0047	CPA0390	ST	TRUE
CPA0478	CPA0390	ST	TRUE
CPA0056	CPA0390	ST	TRUE
CPA0340	CPA0393	ST	TRUE
CPA0200	CPA0393	ST	TRUE
CPA0497	CPA0393	ST	TRUE
CPA0501	CPA0393	ST	FALSE
CPA0417	CPA0393	ST	TRUE
CPA0502	CPA0393	ST	FALSE
CPA0033	CPA0393	ST	TRUE
CPA0487	CPA0393	ST	FALSE
CPA0387	CPA0393	ST	TRUE
CPA0447	CPA0393	ST	TRUE
CPA0023	CPA0393	ST	FALSE
CPA0130	CPA0397	ST	FALSE
CPA0054	CPA0398	ST	FALSE
CPA0078	CPA0398	ST	TRUE
CPA0164	CPA0398	ST	FALSE
CPA0013	CPA0398	ST	FALSE
CPA0163	CPA0398	ST	FALSE
CPA0197	CPA0398	ST	TRUE
CPA0053	CPA0398	ST	FALSE
CPA0162	CPA0398	ST	FALSE
CPA0193	CPA0398	ST	TRUE
CPA0478	CPA0400	ST	TRUE
CPA0139	CPA0400	ST	TRUE
CPA0056	CPA0400	ST	TRUE
CPA0074	CPA0400	ST	TRUE
CPA0390	CPA0400	ST	TRUE
CPA-98_S19	CPA0400	ST	TRUE
CPA0122	CPA0400	ST	TRUE
CPA0169	CPA0400	ST	TRUE
CPA0164	CPA0410	ST	FALSE
CPA0078	CPA0410	ST	TRUE
CPA0197	CPA0410	ST	TRUE
CPA0162	CPA0410	ST	FALSE
CPA0053	CPA0410	ST	FALSE
CPA0054	CPA0410	ST	FALSE
CPA0398	CPA0410	ST	TRUE
CPA0163	CPA0410	ST	FALSE
CPA0013	CPA0410	ST	FALSE
CPA0053	CPA0424	ST	FALSE
CPA0078	CPA0424	ST	FALSE
CPA0193	CPA0424	ST	FALSE
CPA0162	CPA0424	ST	TRUE
CPA0013	CPA0424	ST	FALSE
CPA0054	CPA0424	ST	FALSE
CPA0197	CPA0424	ST	FALSE
CPA0164	CPA0424	ST	TRUE
CPA0163	CPA0424	ST	TRUE
CPA0410	CPA0424	ST	FALSE
CPA0398	CPA0424	ST	FALSE
CPA-98_S19	CPA0438	ST	TRUE
CPA0074	CPA0438	ST	TRUE
CPA0139	CPA0438	ST	TRUE
CPA0390	CPA0438	ST	TRUE
CPA0169	CPA0438	ST	TRUE
CPA0063	CPA0438	ST	TRUE
CPA0056	CPA0438	ST	TRUE
CPA0122	CPA0438	ST	TRUE
CPA0066	CPA0438	ST	TRUE
CPA0400	CPA0438	ST	TRUE
CPA-95_S12	CPA0438	ST	TRUE
CPA0478	CPA0438	ST	TRUE
CPA0047	CPA0438	ST	TRUE
CPA0163	CPA0444	ST	FALSE
CPA0053	CPA0444	ST	FALSE
CPA0424	CPA0444	ST	FALSE
CPA0197	CPA0444	ST	TRUE
CPA0162	CPA0444	ST	FALSE
CPA0398	CPA0444	ST	TRUE
CPA0054	CPA0444	ST	FALSE
CPA0078	CPA0444	ST	TRUE
CPA0013	CPA0444	ST	FALSE
CPA0164	CPA0444	ST	FALSE
CPA0424	CPA0445	ST	FALSE
CPA0078	CPA0445	ST	TRUE
CPA0163	CPA0445	ST	FALSE
CPA0053	CPA0445	ST	FALSE
CPA0013	CPA0445	ST	FALSE
CPA0054	CPA0445	ST	FALSE
CPA0398	CPA0445	ST	TRUE
CPA0162	CPA0445	ST	FALSE
CPA0197	CPA0445	ST	TRUE
CPA0164	CPA0445	ST	FALSE
CPA0130	CPA0450	ST	FALSE
CPA0397	CPA0450	ST	FALSE
CPA0186	CPA0450	ST	FALSE
CPA0187	CPA0450	ST	FALSE
CPA0570	CPA0454	ST	FALSE
CPA0048	CPA0454	ST	FALSE
CPA0473	CPA0454	ST	TRUE
CPA0394	CPA0454	ST	FALSE
CPA0386	CPA0454	ST	FALSE
CPA0049	CPA0454	ST	FALSE
CPA0417	CPA0460	ST	FALSE
CPA0447	CPA0460	ST	FALSE
CPA0502	CPA0460	ST	FALSE
CPA0487	CPA0460	ST	FALSE
CPA0387	CPA0460	ST	FALSE
CPA0393	CPA0460	ST	FALSE
CPA0501	CPA0460	ST	FALSE
CPA0497	CPA0460	ST	FALSE
CPA0340	CPA0460	ST	FALSE
CPA0200	CPA0460	ST	FALSE
CPA0023	CPA0460	ST	FALSE
CPA0033	CPA0464	ST	FALSE
CPA0497	CPA0464	ST	FALSE
CPA0460	CPA0464	ST	FALSE
CPA0501	CPA0464	ST	TRUE
CPA0447	CPA0464	ST	FALSE
CPA0200	CPA0464	ST	FALSE
CPA0487	CPA0464	ST	TRUE
CPA0023	CPA0464	ST	TRUE
CPA0502	CPA0464	ST	TRUE
CPA0387	CPA0464	ST	FALSE
CPA0340	CPA0464	ST	FALSE
CPA0393	CPA0464	ST	FALSE
CPA0417	CPA0464	ST	FALSE
CPA0386	CPA0473	ST	FALSE
CPA0048	CPA0473	ST	FALSE
CPA0570	CPA0473	ST	FALSE
CPA0049	CPA0473	ST	FALSE
CPA0394	CPA0473	ST	FALSE
CPA0048	CPA0475	ST	TRUE
CPA0473	CPA0475	ST	FALSE
CPA0454	CPA0475	ST	FALSE
CPA0570	CPA0475	ST	TRUE
CPA0139	CPA0478	ST	TRUE
CPA0122	CPA0478	ST	TRUE
CPA0401	CPA0486	ST	FALSE
CPA0033	CPA0487	ST	FALSE
CPA0502	CPA0487	ST	TRUE
CPA0200	CPA0487	ST	FALSE
CPA0023	CPA0487	ST	TRUE
CPA0497	CPA0487	ST	FALSE
CPA0501	CPA0487	ST	TRUE
CPA0447	CPA0487	ST	FALSE
CPA0417	CPA0487	ST	FALSE
CPA0340	CPA0487	ST	FALSE
CPA0340	CPA0501	ST	FALSE
CPA0417	CPA0501	ST	FALSE
CPA0447	CPA0501	ST	FALSE
CPA0200	CPA0501	ST	FALSE
CPA0497	CPA0501	ST	FALSE
CPA0340	CPA0502	ST	FALSE
CPA0497	CPA0502	ST	FALSE
CPA0447	CPA0502	ST	FALSE
CPA0417	CPA0502	ST	FALSE
CPA0200	CPA0502	ST	FALSE
CPA0394	CPA0570	ST	TRUE
CPA0386	CPA0570	ST	TRUE
341_03282012_DK19-0_scaffolds	455_11102008_DK19-0_scaffolds	DK	FALSE
341_05252010_DK19-4_scaffolds	455_11102008_DK19-0_scaffolds	DK	FALSE
341_10292009_DK19-0_scaffolds	455_11102008_DK19-0_scaffolds	DK	FALSE
341_08062012_DK19-1_scaffolds	455_11102008_DK19-0_scaffolds	DK	FALSE
341_07042006_DK19-0_scaffolds	455_11102008_DK19-0_scaffolds	DK	FALSE
341_07042007_DK19-1_scaffolds	455_11102008_DK19-0_scaffolds	DK	FALSE
341_02262009_DK19-0_scaffolds	455_11102008_DK19-0_scaffolds	DK	FALSE
341_09102008_DK19-2_scaffolds	455_11102008_DK19-0_scaffolds	DK	FALSE
341_08062012_DK19-2_scaffolds	455_11102008_DK19-0_scaffolds	DK	FALSE
341_05252010_DK19-2_scaffolds	455_11102008_DK19-0_scaffolds	DK	FALSE
341_03282012_DK19-1_scaffolds	455_11102008_DK19-0_scaffolds	DK	FALSE
341_05252010_DK19-5_scaffolds	455_11102008_DK19-0_scaffolds	DK	FALSE
341_02072008_DK19-1_scaffolds	455_11102008_DK19-0_scaffolds	DK	FALSE
341_09102008_DK19-1_scaffolds	455_11102008_DK19-0_scaffolds	DK	FALSE
341_11182010_DK19-0_scaffolds	455_11102008_DK19-0_scaffolds	DK	FALSE
341_05252010_DK19-1_scaffolds	455_11102008_DK19-0_scaffolds	DK	FALSE
341_07042007_DK19-0_scaffolds	455_11102008_DK19-0_scaffolds	DK	FALSE
341_05252010_DK19-0_scaffolds	455_11102008_DK19-0_scaffolds	DK	FALSE
341_09102008_DK19-0_scaffolds	455_11102008_DK19-0_scaffolds	DK	FALSE
341_01312007_DK19-0_scaffolds	455_11102008_DK19-0_scaffolds	DK	FALSE
341_03282012_DK19-2_scaffolds	455_11102008_DK19-0_scaffolds	DK	FALSE
341_08202007_DK19-0_scaffolds	455_11102008_DK19-0_scaffolds	DK	FALSE
341_05252010_DK19-3_scaffolds	455_11102008_DK19-0_scaffolds	DK	FALSE
341_08062012_DK19-0_scaffolds	455_11102008_DK19-0_scaffolds	DK	FALSE
341_02072008_DK19-0_scaffolds	455_11102008_DK19-0_scaffolds	DK	FALSE
341_09102008_DK19-2_scaffolds	455_12012009_DK19-0_scaffolds	DK	TRUE
341_03282012_DK19-2_scaffolds	455_12012009_DK19-0_scaffolds	DK	TRUE
341_01312007_DK19-0_scaffolds	455_12012009_DK19-0_scaffolds	DK	TRUE
341_08062012_DK19-1_scaffolds	455_12012009_DK19-0_scaffolds	DK	TRUE
341_03282012_DK19-1_scaffolds	455_12012009_DK19-0_scaffolds	DK	TRUE
341_05252010_DK19-5_scaffolds	455_12012009_DK19-0_scaffolds	DK	TRUE
341_09102008_DK19-1_scaffolds	455_12012009_DK19-0_scaffolds	DK	TRUE
341_10292009_DK19-0_scaffolds	455_12012009_DK19-0_scaffolds	DK	TRUE
341_08062012_DK19-0_scaffolds	455_12012009_DK19-0_scaffolds	DK	TRUE
341_08202007_DK19-0_scaffolds	455_12012009_DK19-0_scaffolds	DK	TRUE
341_09102008_DK19-0_scaffolds	455_12012009_DK19-0_scaffolds	DK	TRUE
341_02072008_DK19-1_scaffolds	455_12012009_DK19-0_scaffolds	DK	TRUE
341_05252010_DK19-1_scaffolds	455_12012009_DK19-0_scaffolds	DK	TRUE
341_05252010_DK19-4_scaffolds	455_12012009_DK19-0_scaffolds	DK	TRUE
341_05252010_DK19-3_scaffolds	455_12012009_DK19-0_scaffolds	DK	TRUE
341_07042007_DK19-1_scaffolds	455_12012009_DK19-0_scaffolds	DK	TRUE
341_11182010_DK19-0_scaffolds	455_12012009_DK19-0_scaffolds	DK	TRUE
341_05252010_DK19-2_scaffolds	455_12012009_DK19-0_scaffolds	DK	TRUE
341_08062012_DK19-2_scaffolds	455_12012009_DK19-0_scaffolds	DK	TRUE
341_03282012_DK19-0_scaffolds	455_12012009_DK19-0_scaffolds	DK	TRUE
341_02262009_DK19-0_scaffolds	455_12012009_DK19-0_scaffolds	DK	TRUE
341_07042006_DK19-0_scaffolds	455_12012009_DK19-0_scaffolds	DK	TRUE
341_02072008_DK19-0_scaffolds	455_12012009_DK19-0_scaffolds	DK	TRUE
341_07042007_DK19-0_scaffolds	455_12012009_DK19-0_scaffolds	DK	TRUE
341_05252010_DK19-0_scaffolds	455_12012009_DK19-0_scaffolds	DK	TRUE
341_11182010_DK19-0_scaffolds	455_12172007_DK19-0_scaffolds	DK	FALSE
341_02072008_DK19-0_scaffolds	455_12172007_DK19-0_scaffolds	DK	FALSE
341_08202007_DK19-0_scaffolds	455_12172007_DK19-0_scaffolds	DK	FALSE
341_08062012_DK19-2_scaffolds	455_12172007_DK19-0_scaffolds	DK	FALSE
341_07042007_DK19-1_scaffolds	455_12172007_DK19-0_scaffolds	DK	FALSE
341_01312007_DK19-0_scaffolds	455_12172007_DK19-0_scaffolds	DK	FALSE
341_05252010_DK19-5_scaffolds	455_12172007_DK19-0_scaffolds	DK	FALSE
341_03282012_DK19-2_scaffolds	455_12172007_DK19-0_scaffolds	DK	FALSE
341_09102008_DK19-0_scaffolds	455_12172007_DK19-0_scaffolds	DK	FALSE
341_05252010_DK19-0_scaffolds	455_12172007_DK19-0_scaffolds	DK	FALSE
341_09102008_DK19-2_scaffolds	455_12172007_DK19-0_scaffolds	DK	FALSE
341_07042007_DK19-0_scaffolds	455_12172007_DK19-0_scaffolds	DK	FALSE
341_02072008_DK19-1_scaffolds	455_12172007_DK19-0_scaffolds	DK	FALSE
341_08062012_DK19-1_scaffolds	455_12172007_DK19-0_scaffolds	DK	FALSE
341_07042006_DK19-0_scaffolds	455_12172007_DK19-0_scaffolds	DK	FALSE
341_03282012_DK19-1_scaffolds	455_12172007_DK19-0_scaffolds	DK	FALSE
341_10292009_DK19-0_scaffolds	455_12172007_DK19-0_scaffolds	DK	FALSE
341_03282012_DK19-0_scaffolds	455_12172007_DK19-0_scaffolds	DK	FALSE
341_05252010_DK19-2_scaffolds	455_12172007_DK19-0_scaffolds	DK	FALSE
341_08062012_DK19-0_scaffolds	455_12172007_DK19-0_scaffolds	DK	FALSE
341_05252010_DK19-3_scaffolds	455_12172007_DK19-0_scaffolds	DK	FALSE
341_02262009_DK19-0_scaffolds	455_12172007_DK19-0_scaffolds	DK	FALSE
341_09102008_DK19-1_scaffolds	455_12172007_DK19-0_scaffolds	DK	FALSE
341_05252010_DK19-1_scaffolds	455_12172007_DK19-0_scaffolds	DK	FALSE
341_05252010_DK19-4_scaffolds	455_12172007_DK19-0_scaffolds	DK	FALSE
441_05032011_DK03-1_scaffolds	462_01052011_DK03-0_scaffolds	DK	TRUE
441_10092008_DK03-0_scaffolds	462_01052011_DK03-0_scaffolds	DK	TRUE
441_11242009_DK03-2_scaffolds	462_01052011_DK03-0_scaffolds	DK	TRUE
441_07022007_DK03-0_scaffolds	462_01052011_DK03-0_scaffolds	DK	TRUE
441_11192007_DK03-1_scaffolds	462_01052011_DK03-0_scaffolds	DK	TRUE
441_09302010_DK03-0_scaffolds	462_01052011_DK03-0_scaffolds	DK	TRUE
441_11192007_DK03-0_scaffolds	462_01052011_DK03-0_scaffolds	DK	TRUE
441_02142008_DK03-1_scaffolds	462_01052011_DK03-0_scaffolds	DK	TRUE
441_11192007_DK03-2_scaffolds	462_01052011_DK03-0_scaffolds	DK	TRUE
441_02142008_DK03-0_scaffolds	462_01052011_DK03-0_scaffolds	DK	TRUE
441_11192007_DK03-3_scaffolds	462_01052011_DK03-0_scaffolds	DK	TRUE
441_09272007_DK03-0_scaffolds	462_01052011_DK03-0_scaffolds	DK	TRUE
441_05032011_DK03-0_scaffolds	462_01052011_DK03-0_scaffolds	DK	TRUE
441_11242009_DK03-1_scaffolds	462_01052011_DK03-0_scaffolds	DK	TRUE
441_07022007_DK03-2_scaffolds	462_01052011_DK03-0_scaffolds	DK	TRUE
441_07022007_DK03-1_scaffolds	462_01052011_DK03-0_scaffolds	DK	TRUE
441_11242009_DK03-0_scaffolds	462_01052011_DK03-0_scaffolds	DK	TRUE
441_09272007_DK03-0_scaffolds	462_06162011_DK03-0_scaffolds	DK	TRUE
441_05032011_DK03-1_scaffolds	462_06162011_DK03-0_scaffolds	DK	TRUE
441_09302010_DK03-0_scaffolds	462_06162011_DK03-0_scaffolds	DK	TRUE
441_11242009_DK03-0_scaffolds	462_06162011_DK03-0_scaffolds	DK	TRUE
441_11242009_DK03-1_scaffolds	462_06162011_DK03-0_scaffolds	DK	TRUE
441_05032011_DK03-0_scaffolds	462_06162011_DK03-0_scaffolds	DK	TRUE
441_11192007_DK03-2_scaffolds	462_06162011_DK03-0_scaffolds	DK	TRUE
441_10092008_DK03-0_scaffolds	462_06162011_DK03-0_scaffolds	DK	TRUE
441_11242009_DK03-2_scaffolds	462_06162011_DK03-0_scaffolds	DK	TRUE
441_07022007_DK03-1_scaffolds	462_06162011_DK03-0_scaffolds	DK	TRUE
441_11192007_DK03-0_scaffolds	462_06162011_DK03-0_scaffolds	DK	TRUE
441_07022007_DK03-0_scaffolds	462_06162011_DK03-0_scaffolds	DK	TRUE
441_11192007_DK03-3_scaffolds	462_06162011_DK03-0_scaffolds	DK	TRUE
441_02142008_DK03-1_scaffolds	462_06162011_DK03-0_scaffolds	DK	TRUE
441_02142008_DK03-0_scaffolds	462_06162011_DK03-0_scaffolds	DK	TRUE
441_11192007_DK03-1_scaffolds	462_06162011_DK03-0_scaffolds	DK	TRUE
441_07022007_DK03-2_scaffolds	462_06162011_DK03-0_scaffolds	DK	TRUE
441_10092008_DK03-0_scaffolds	462_06162011_DK03-1_scaffolds	DK	TRUE
441_09272007_DK03-0_scaffolds	462_06162011_DK03-1_scaffolds	DK	TRUE
441_11192007_DK03-3_scaffolds	462_06162011_DK03-1_scaffolds	DK	TRUE
441_07022007_DK03-0_scaffolds	462_06162011_DK03-1_scaffolds	DK	TRUE
441_02142008_DK03-1_scaffolds	462_06162011_DK03-1_scaffolds	DK	TRUE
441_07022007_DK03-1_scaffolds	462_06162011_DK03-1_scaffolds	DK	TRUE
441_11192007_DK03-2_scaffolds	462_06162011_DK03-1_scaffolds	DK	TRUE
441_11192007_DK03-0_scaffolds	462_06162011_DK03-1_scaffolds	DK	TRUE
441_02142008_DK03-0_scaffolds	462_06162011_DK03-1_scaffolds	DK	TRUE
441_09302010_DK03-0_scaffolds	462_06162011_DK03-1_scaffolds	DK	TRUE
441_05032011_DK03-0_scaffolds	462_06162011_DK03-1_scaffolds	DK	TRUE
441_07022007_DK03-2_scaffolds	462_06162011_DK03-1_scaffolds	DK	TRUE
441_11242009_DK03-1_scaffolds	462_06162011_DK03-1_scaffolds	DK	TRUE
441_05032011_DK03-1_scaffolds	462_06162011_DK03-1_scaffolds	DK	TRUE
441_11242009_DK03-0_scaffolds	462_06162011_DK03-1_scaffolds	DK	TRUE
441_11192007_DK03-1_scaffolds	462_06162011_DK03-1_scaffolds	DK	TRUE
441_11242009_DK03-2_scaffolds	462_06162011_DK03-1_scaffolds	DK	TRUE
441_11192007_DK03-0_scaffolds	462_06162011_DK03-2_scaffolds	DK	TRUE
441_07022007_DK03-2_scaffolds	462_06162011_DK03-2_scaffolds	DK	TRUE
441_05032011_DK03-0_scaffolds	462_06162011_DK03-2_scaffolds	DK	TRUE
441_02142008_DK03-0_scaffolds	462_06162011_DK03-2_scaffolds	DK	TRUE
441_09272007_DK03-0_scaffolds	462_06162011_DK03-2_scaffolds	DK	TRUE
441_11192007_DK03-1_scaffolds	462_06162011_DK03-2_scaffolds	DK	TRUE
441_05032011_DK03-1_scaffolds	462_06162011_DK03-2_scaffolds	DK	TRUE
441_10092008_DK03-0_scaffolds	462_06162011_DK03-2_scaffolds	DK	TRUE
441_11242009_DK03-2_scaffolds	462_06162011_DK03-2_scaffolds	DK	TRUE
441_11242009_DK03-0_scaffolds	462_06162011_DK03-2_scaffolds	DK	TRUE
441_07022007_DK03-1_scaffolds	462_06162011_DK03-2_scaffolds	DK	TRUE
441_02142008_DK03-1_scaffolds	462_06162011_DK03-2_scaffolds	DK	TRUE
441_11192007_DK03-2_scaffolds	462_06162011_DK03-2_scaffolds	DK	TRUE
441_09302010_DK03-0_scaffolds	462_06162011_DK03-2_scaffolds	DK	TRUE
441_11192007_DK03-3_scaffolds	462_06162011_DK03-2_scaffolds	DK	TRUE
441_11242009_DK03-1_scaffolds	462_06162011_DK03-2_scaffolds	DK	TRUE
441_07022007_DK03-0_scaffolds	462_06162011_DK03-2_scaffolds	DK	TRUE
441_11192007_DK03-3_scaffolds	462_06162011_DK03-3_scaffolds	DK	TRUE
441_11192007_DK03-2_scaffolds	462_06162011_DK03-3_scaffolds	DK	TRUE
441_07022007_DK03-1_scaffolds	462_06162011_DK03-3_scaffolds	DK	TRUE
441_11242009_DK03-1_scaffolds	462_06162011_DK03-3_scaffolds	DK	TRUE
441_11192007_DK03-0_scaffolds	462_06162011_DK03-3_scaffolds	DK	TRUE
441_11242009_DK03-2_scaffolds	462_06162011_DK03-3_scaffolds	DK	TRUE
441_05032011_DK03-0_scaffolds	462_06162011_DK03-3_scaffolds	DK	TRUE
441_05032011_DK03-1_scaffolds	462_06162011_DK03-3_scaffolds	DK	TRUE
441_10092008_DK03-0_scaffolds	462_06162011_DK03-3_scaffolds	DK	TRUE
441_09302010_DK03-0_scaffolds	462_06162011_DK03-3_scaffolds	DK	TRUE
441_02142008_DK03-1_scaffolds	462_06162011_DK03-3_scaffolds	DK	TRUE
441_07022007_DK03-2_scaffolds	462_06162011_DK03-3_scaffolds	DK	TRUE
441_11192007_DK03-1_scaffolds	462_06162011_DK03-3_scaffolds	DK	TRUE
441_07022007_DK03-0_scaffolds	462_06162011_DK03-3_scaffolds	DK	TRUE
441_09272007_DK03-0_scaffolds	462_06162011_DK03-3_scaffolds	DK	TRUE
441_02142008_DK03-0_scaffolds	462_06162011_DK03-3_scaffolds	DK	TRUE
441_11242009_DK03-0_scaffolds	462_06162011_DK03-3_scaffolds	DK	TRUE
441_11192007_DK03-3_scaffolds	462_06162011_DK03-4_scaffolds	DK	TRUE
441_07022007_DK03-1_scaffolds	462_06162011_DK03-4_scaffolds	DK	TRUE
441_09272007_DK03-0_scaffolds	462_06162011_DK03-4_scaffolds	DK	TRUE
441_05032011_DK03-0_scaffolds	462_06162011_DK03-4_scaffolds	DK	TRUE
441_07022007_DK03-0_scaffolds	462_06162011_DK03-4_scaffolds	DK	TRUE
441_11192007_DK03-2_scaffolds	462_06162011_DK03-4_scaffolds	DK	TRUE
441_05032011_DK03-1_scaffolds	462_06162011_DK03-4_scaffolds	DK	TRUE
441_11192007_DK03-1_scaffolds	462_06162011_DK03-4_scaffolds	DK	TRUE
441_11242009_DK03-1_scaffolds	462_06162011_DK03-4_scaffolds	DK	TRUE
441_10092008_DK03-0_scaffolds	462_06162011_DK03-4_scaffolds	DK	TRUE
441_11192007_DK03-0_scaffolds	462_06162011_DK03-4_scaffolds	DK	TRUE
441_11242009_DK03-2_scaffolds	462_06162011_DK03-4_scaffolds	DK	TRUE
441_09302010_DK03-0_scaffolds	462_06162011_DK03-4_scaffolds	DK	TRUE
441_02142008_DK03-1_scaffolds	462_06162011_DK03-4_scaffolds	DK	TRUE
441_07022007_DK03-2_scaffolds	462_06162011_DK03-4_scaffolds	DK	TRUE
441_11242009_DK03-0_scaffolds	462_06162011_DK03-4_scaffolds	DK	TRUE
441_02142008_DK03-0_scaffolds	462_06162011_DK03-4_scaffolds	DK	TRUE
441_07022007_DK03-1_scaffolds	462_06212010_DK03-0_scaffolds	DK	TRUE
441_11242009_DK03-1_scaffolds	462_06212010_DK03-0_scaffolds	DK	TRUE
441_05032011_DK03-1_scaffolds	462_06212010_DK03-0_scaffolds	DK	TRUE
441_09272007_DK03-0_scaffolds	462_06212010_DK03-0_scaffolds	DK	TRUE
441_02142008_DK03-0_scaffolds	462_06212010_DK03-0_scaffolds	DK	TRUE
441_02142008_DK03-1_scaffolds	462_06212010_DK03-0_scaffolds	DK	TRUE
441_11192007_DK03-0_scaffolds	462_06212010_DK03-0_scaffolds	DK	TRUE
441_07022007_DK03-0_scaffolds	462_06212010_DK03-0_scaffolds	DK	TRUE
441_11242009_DK03-2_scaffolds	462_06212010_DK03-0_scaffolds	DK	TRUE
441_11242009_DK03-0_scaffolds	462_06212010_DK03-0_scaffolds	DK	TRUE
441_07022007_DK03-2_scaffolds	462_06212010_DK03-0_scaffolds	DK	TRUE
441_05032011_DK03-0_scaffolds	462_06212010_DK03-0_scaffolds	DK	TRUE
441_11192007_DK03-1_scaffolds	462_06212010_DK03-0_scaffolds	DK	TRUE
441_11192007_DK03-3_scaffolds	462_06212010_DK03-0_scaffolds	DK	TRUE
441_09302010_DK03-0_scaffolds	462_06212010_DK03-0_scaffolds	DK	TRUE
441_11192007_DK03-2_scaffolds	462_06212010_DK03-0_scaffolds	DK	TRUE
441_10092008_DK03-0_scaffolds	462_06212010_DK03-0_scaffolds	DK	TRUE
441_07022007_DK03-1_scaffolds	462_11092009_DK03-0_scaffolds	DK	TRUE
441_11192007_DK03-1_scaffolds	462_11092009_DK03-0_scaffolds	DK	TRUE
441_07022007_DK03-0_scaffolds	462_11092009_DK03-0_scaffolds	DK	TRUE
441_11192007_DK03-3_scaffolds	462_11092009_DK03-0_scaffolds	DK	TRUE
441_11242009_DK03-1_scaffolds	462_11092009_DK03-0_scaffolds	DK	TRUE
441_05032011_DK03-1_scaffolds	462_11092009_DK03-0_scaffolds	DK	TRUE
441_02142008_DK03-0_scaffolds	462_11092009_DK03-0_scaffolds	DK	TRUE
441_11242009_DK03-2_scaffolds	462_11092009_DK03-0_scaffolds	DK	TRUE
441_11242009_DK03-0_scaffolds	462_11092009_DK03-0_scaffolds	DK	TRUE
441_07022007_DK03-2_scaffolds	462_11092009_DK03-0_scaffolds	DK	TRUE
441_09302010_DK03-0_scaffolds	462_11092009_DK03-0_scaffolds	DK	TRUE
441_09272007_DK03-0_scaffolds	462_11092009_DK03-0_scaffolds	DK	TRUE
441_02142008_DK03-1_scaffolds	462_11092009_DK03-0_scaffolds	DK	TRUE
441_11192007_DK03-2_scaffolds	462_11092009_DK03-0_scaffolds	DK	TRUE
441_05032011_DK03-0_scaffolds	462_11092009_DK03-0_scaffolds	DK	TRUE
441_11192007_DK03-0_scaffolds	462_11092009_DK03-0_scaffolds	DK	TRUE
441_10092008_DK03-0_scaffolds	462_11092009_DK03-0_scaffolds	DK	TRUE
441_11192007_DK03-2_scaffolds	462_11152010_DK03-0_scaffolds	DK	TRUE
441_10092008_DK03-0_scaffolds	462_11152010_DK03-0_scaffolds	DK	TRUE
441_11242009_DK03-1_scaffolds	462_11152010_DK03-0_scaffolds	DK	TRUE
441_11242009_DK03-2_scaffolds	462_11152010_DK03-0_scaffolds	DK	TRUE
441_05032011_DK03-1_scaffolds	462_11152010_DK03-0_scaffolds	DK	TRUE
441_02142008_DK03-1_scaffolds	462_11152010_DK03-0_scaffolds	DK	TRUE
441_11192007_DK03-0_scaffolds	462_11152010_DK03-0_scaffolds	DK	TRUE
441_09302010_DK03-0_scaffolds	462_11152010_DK03-0_scaffolds	DK	TRUE
441_11242009_DK03-0_scaffolds	462_11152010_DK03-0_scaffolds	DK	TRUE
441_07022007_DK03-2_scaffolds	462_11152010_DK03-0_scaffolds	DK	TRUE
441_02142008_DK03-0_scaffolds	462_11152010_DK03-0_scaffolds	DK	TRUE
441_07022007_DK03-0_scaffolds	462_11152010_DK03-0_scaffolds	DK	TRUE
441_09272007_DK03-0_scaffolds	462_11152010_DK03-0_scaffolds	DK	TRUE
441_11192007_DK03-1_scaffolds	462_11152010_DK03-0_scaffolds	DK	TRUE
441_05032011_DK03-0_scaffolds	462_11152010_DK03-0_scaffolds	DK	TRUE
441_07022007_DK03-1_scaffolds	462_11152010_DK03-0_scaffolds	DK	TRUE
441_11192007_DK03-3_scaffolds	462_11152010_DK03-0_scaffolds	DK	TRUE
398_07202010_DK36-0_scaffolds	467_07022012_DK36-0_scaffolds	DK	TRUE
398_09062011_DK36-0_scaffolds	467_07022012_DK36-0_scaffolds	DK	TRUE
398_11282011_DK36-1_scaffolds	467_07022012_DK36-0_scaffolds	DK	TRUE
398_09152010_DK36-0_scaffolds	467_07022012_DK36-0_scaffolds	DK	TRUE
398_03152011_DK36-1_scaffolds	467_07022012_DK36-0_scaffolds	DK	TRUE
398_11072012_DK36-1_scaffolds	467_07022012_DK36-0_scaffolds	DK	TRUE
398_11282011_DK36-0_scaffolds	467_07022012_DK36-0_scaffolds	DK	TRUE
398_12202010_DK36-0_scaffolds	467_07022012_DK36-0_scaffolds	DK	TRUE
398_10142010_DK36-0_scaffolds	467_07022012_DK36-0_scaffolds	DK	TRUE
398_11072012_DK36-0_scaffolds	467_07022012_DK36-0_scaffolds	DK	TRUE
398_03012010_DK36-0_scaffolds	467_07022012_DK36-0_scaffolds	DK	TRUE
398_03152011_DK36-0_scaffolds	467_07022012_DK36-0_scaffolds	DK	TRUE
398_10262009_DK36-0_scaffolds	467_07022012_DK36-0_scaffolds	DK	TRUE
398_04222009_DK36-0_scaffolds	467_07022012_DK36-0_scaffolds	DK	TRUE
398_09152010_DK36-1_scaffolds	467_07022012_DK36-0_scaffolds	DK	TRUE
398_09152010_DK36-2_scaffolds	467_07022012_DK36-0_scaffolds	DK	TRUE
398_09062011_DK36-1_scaffolds	467_07022012_DK36-0_scaffolds	DK	TRUE
398_10142010_DK36-0_scaffolds	467_09262011_DK36-0_scaffolds	DK	TRUE
398_10262009_DK36-0_scaffolds	467_09262011_DK36-0_scaffolds	DK	TRUE
398_09062011_DK36-1_scaffolds	467_09262011_DK36-0_scaffolds	DK	TRUE
398_09152010_DK36-1_scaffolds	467_09262011_DK36-0_scaffolds	DK	TRUE
398_09152010_DK36-2_scaffolds	467_09262011_DK36-0_scaffolds	DK	TRUE
398_04222009_DK36-0_scaffolds	467_09262011_DK36-0_scaffolds	DK	TRUE
398_03152011_DK36-0_scaffolds	467_09262011_DK36-0_scaffolds	DK	TRUE
398_09152010_DK36-0_scaffolds	467_09262011_DK36-0_scaffolds	DK	TRUE
398_11282011_DK36-0_scaffolds	467_09262011_DK36-0_scaffolds	DK	TRUE
398_11282011_DK36-1_scaffolds	467_09262011_DK36-0_scaffolds	DK	TRUE
398_09062011_DK36-0_scaffolds	467_09262011_DK36-0_scaffolds	DK	TRUE
398_03152011_DK36-1_scaffolds	467_09262011_DK36-0_scaffolds	DK	TRUE
398_12202010_DK36-0_scaffolds	467_09262011_DK36-0_scaffolds	DK	TRUE
398_03012010_DK36-0_scaffolds	467_09262011_DK36-0_scaffolds	DK	TRUE
398_11072012_DK36-0_scaffolds	467_09262011_DK36-0_scaffolds	DK	TRUE
398_07202010_DK36-0_scaffolds	467_09262011_DK36-0_scaffolds	DK	TRUE
398_11072012_DK36-1_scaffolds	467_09262011_DK36-0_scaffolds	DK	TRUE
398_03152011_DK36-0_scaffolds	467_10232012_DK36-0_scaffolds	DK	TRUE
398_09062011_DK36-0_scaffolds	467_10232012_DK36-0_scaffolds	DK	TRUE
398_09062011_DK36-1_scaffolds	467_10232012_DK36-0_scaffolds	DK	TRUE
398_07202010_DK36-0_scaffolds	467_10232012_DK36-0_scaffolds	DK	TRUE
398_03152011_DK36-1_scaffolds	467_10232012_DK36-0_scaffolds	DK	TRUE
398_09152010_DK36-2_scaffolds	467_10232012_DK36-0_scaffolds	DK	TRUE
398_04222009_DK36-0_scaffolds	467_10232012_DK36-0_scaffolds	DK	TRUE
398_10262009_DK36-0_scaffolds	467_10232012_DK36-0_scaffolds	DK	TRUE
398_11072012_DK36-0_scaffolds	467_10232012_DK36-0_scaffolds	DK	TRUE
398_12202010_DK36-0_scaffolds	467_10232012_DK36-0_scaffolds	DK	TRUE
398_11282011_DK36-1_scaffolds	467_10232012_DK36-0_scaffolds	DK	TRUE
398_11282011_DK36-0_scaffolds	467_10232012_DK36-0_scaffolds	DK	TRUE
398_09152010_DK36-1_scaffolds	467_10232012_DK36-0_scaffolds	DK	TRUE
398_11072012_DK36-1_scaffolds	467_10232012_DK36-0_scaffolds	DK	TRUE
398_09152010_DK36-0_scaffolds	467_10232012_DK36-0_scaffolds	DK	TRUE
398_10142010_DK36-0_scaffolds	467_10232012_DK36-0_scaffolds	DK	TRUE
398_03012010_DK36-0_scaffolds	467_10232012_DK36-0_scaffolds	DK	TRUE
398_03152011_DK36-1_scaffolds	467_12112012_DK36-0_scaffolds	DK	TRUE
398_07202010_DK36-0_scaffolds	467_12112012_DK36-0_scaffolds	DK	TRUE
398_04222009_DK36-0_scaffolds	467_12112012_DK36-0_scaffolds	DK	TRUE
398_09062011_DK36-0_scaffolds	467_12112012_DK36-0_scaffolds	DK	TRUE
398_09152010_DK36-1_scaffolds	467_12112012_DK36-0_scaffolds	DK	TRUE
398_03012010_DK36-0_scaffolds	467_12112012_DK36-0_scaffolds	DK	TRUE
398_09152010_DK36-0_scaffolds	467_12112012_DK36-0_scaffolds	DK	TRUE
398_09062011_DK36-1_scaffolds	467_12112012_DK36-0_scaffolds	DK	TRUE
398_11072012_DK36-1_scaffolds	467_12112012_DK36-0_scaffolds	DK	TRUE
398_10262009_DK36-0_scaffolds	467_12112012_DK36-0_scaffolds	DK	TRUE
398_11072012_DK36-0_scaffolds	467_12112012_DK36-0_scaffolds	DK	TRUE
398_11282011_DK36-0_scaffolds	467_12112012_DK36-0_scaffolds	DK	TRUE
398_03152011_DK36-0_scaffolds	467_12112012_DK36-0_scaffolds	DK	TRUE
398_12202010_DK36-0_scaffolds	467_12112012_DK36-0_scaffolds	DK	TRUE
398_11282011_DK36-1_scaffolds	467_12112012_DK36-0_scaffolds	DK	TRUE
398_10142010_DK36-0_scaffolds	467_12112012_DK36-0_scaffolds	DK	TRUE
398_09152010_DK36-2_scaffolds	467_12112012_DK36-0_scaffolds	DK	TRUE
341_01312007_DK19-0_scaffolds	470_07262007_DK19-0_scaffolds	DK	FALSE
455_11102008_DK19-0_scaffolds	470_07262007_DK19-0_scaffolds	DK	TRUE
455_12172007_DK19-0_scaffolds	470_07262007_DK19-0_scaffolds	DK	TRUE
341_05252010_DK19-3_scaffolds	470_07262007_DK19-0_scaffolds	DK	FALSE
341_11182010_DK19-0_scaffolds	470_07262007_DK19-0_scaffolds	DK	FALSE
341_05252010_DK19-5_scaffolds	470_07262007_DK19-0_scaffolds	DK	FALSE
341_08062012_DK19-2_scaffolds	470_07262007_DK19-0_scaffolds	DK	FALSE
341_03282012_DK19-2_scaffolds	470_07262007_DK19-0_scaffolds	DK	FALSE
341_09102008_DK19-0_scaffolds	470_07262007_DK19-0_scaffolds	DK	FALSE
341_09102008_DK19-1_scaffolds	470_07262007_DK19-0_scaffolds	DK	FALSE
341_02072008_DK19-0_scaffolds	470_07262007_DK19-0_scaffolds	DK	FALSE
341_03282012_DK19-1_scaffolds	470_07262007_DK19-0_scaffolds	DK	FALSE
341_03282012_DK19-0_scaffolds	470_07262007_DK19-0_scaffolds	DK	FALSE
341_02072008_DK19-1_scaffolds	470_07262007_DK19-0_scaffolds	DK	FALSE
455_12012009_DK19-0_scaffolds	470_07262007_DK19-0_scaffolds	DK	FALSE
341_07042007_DK19-0_scaffolds	470_07262007_DK19-0_scaffolds	DK	FALSE
341_08062012_DK19-1_scaffolds	470_07262007_DK19-0_scaffolds	DK	FALSE
341_02262009_DK19-0_scaffolds	470_07262007_DK19-0_scaffolds	DK	FALSE
341_05252010_DK19-2_scaffolds	470_07262007_DK19-0_scaffolds	DK	FALSE
341_10292009_DK19-0_scaffolds	470_07262007_DK19-0_scaffolds	DK	FALSE
341_07042007_DK19-1_scaffolds	470_07262007_DK19-0_scaffolds	DK	FALSE
341_05252010_DK19-1_scaffolds	470_07262007_DK19-0_scaffolds	DK	FALSE
341_09102008_DK19-2_scaffolds	470_07262007_DK19-0_scaffolds	DK	FALSE
341_08062012_DK19-0_scaffolds	470_07262007_DK19-0_scaffolds	DK	FALSE
341_05252010_DK19-0_scaffolds	470_07262007_DK19-0_scaffolds	DK	FALSE
341_08202007_DK19-0_scaffolds	470_07262007_DK19-0_scaffolds	DK	FALSE
341_05252010_DK19-4_scaffolds	470_07262007_DK19-0_scaffolds	DK	FALSE
341_07042006_DK19-0_scaffolds	470_07262007_DK19-0_scaffolds	DK	FALSE
341_01312007_DK19-0_scaffolds	472_06082009_DK19-0_scaffolds	DK	FALSE
341_07042007_DK19-1_scaffolds	472_06082009_DK19-0_scaffolds	DK	FALSE
341_05252010_DK19-3_scaffolds	472_06082009_DK19-0_scaffolds	DK	FALSE
341_10292009_DK19-0_scaffolds	472_06082009_DK19-0_scaffolds	DK	FALSE
341_02072008_DK19-0_scaffolds	472_06082009_DK19-0_scaffolds	DK	FALSE
341_09102008_DK19-0_scaffolds	472_06082009_DK19-0_scaffolds	DK	FALSE
341_03282012_DK19-0_scaffolds	472_06082009_DK19-0_scaffolds	DK	FALSE
341_07042006_DK19-0_scaffolds	472_06082009_DK19-0_scaffolds	DK	FALSE
341_05252010_DK19-4_scaffolds	472_06082009_DK19-0_scaffolds	DK	FALSE
341_08062012_DK19-2_scaffolds	472_06082009_DK19-0_scaffolds	DK	FALSE
341_05252010_DK19-0_scaffolds	472_06082009_DK19-0_scaffolds	DK	FALSE
341_02072008_DK19-1_scaffolds	472_06082009_DK19-0_scaffolds	DK	FALSE
455_12172007_DK19-0_scaffolds	472_06082009_DK19-0_scaffolds	DK	TRUE
341_02262009_DK19-0_scaffolds	472_06082009_DK19-0_scaffolds	DK	FALSE
341_03282012_DK19-1_scaffolds	472_06082009_DK19-0_scaffolds	DK	FALSE
341_08062012_DK19-1_scaffolds	472_06082009_DK19-0_scaffolds	DK	FALSE
341_05252010_DK19-2_scaffolds	472_06082009_DK19-0_scaffolds	DK	FALSE
341_08062012_DK19-0_scaffolds	472_06082009_DK19-0_scaffolds	DK	FALSE
341_05252010_DK19-5_scaffolds	472_06082009_DK19-0_scaffolds	DK	FALSE
341_07042007_DK19-0_scaffolds	472_06082009_DK19-0_scaffolds	DK	FALSE
341_03282012_DK19-2_scaffolds	472_06082009_DK19-0_scaffolds	DK	FALSE
341_05252010_DK19-1_scaffolds	472_06082009_DK19-0_scaffolds	DK	FALSE
455_12012009_DK19-0_scaffolds	472_06082009_DK19-0_scaffolds	DK	FALSE
341_09102008_DK19-1_scaffolds	472_06082009_DK19-0_scaffolds	DK	FALSE
470_07262007_DK19-0_scaffolds	472_06082009_DK19-0_scaffolds	DK	TRUE
341_08202007_DK19-0_scaffolds	472_06082009_DK19-0_scaffolds	DK	FALSE
455_11102008_DK19-0_scaffolds	472_06082009_DK19-0_scaffolds	DK	TRUE
341_11182010_DK19-0_scaffolds	472_06082009_DK19-0_scaffolds	DK	FALSE
341_09102008_DK19-2_scaffolds	472_06082009_DK19-0_scaffolds	DK	FALSE
341_03282012_DK19-2_scaffolds	472_10232012_DK19-0_scaffolds	DK	FALSE
341_10292009_DK19-0_scaffolds	472_10232012_DK19-0_scaffolds	DK	FALSE
341_08202007_DK19-0_scaffolds	472_10232012_DK19-0_scaffolds	DK	FALSE
341_03282012_DK19-1_scaffolds	472_10232012_DK19-0_scaffolds	DK	FALSE
341_05252010_DK19-3_scaffolds	472_10232012_DK19-0_scaffolds	DK	FALSE
455_12012009_DK19-0_scaffolds	472_10232012_DK19-0_scaffolds	DK	FALSE
455_12172007_DK19-0_scaffolds	472_10232012_DK19-0_scaffolds	DK	TRUE
341_05252010_DK19-1_scaffolds	472_10232012_DK19-0_scaffolds	DK	FALSE
341_05252010_DK19-2_scaffolds	472_10232012_DK19-0_scaffolds	DK	FALSE
341_07042006_DK19-0_scaffolds	472_10232012_DK19-0_scaffolds	DK	FALSE
341_09102008_DK19-1_scaffolds	472_10232012_DK19-0_scaffolds	DK	FALSE
341_02262009_DK19-0_scaffolds	472_10232012_DK19-0_scaffolds	DK	FALSE
341_09102008_DK19-2_scaffolds	472_10232012_DK19-0_scaffolds	DK	FALSE
341_11182010_DK19-0_scaffolds	472_10232012_DK19-0_scaffolds	DK	FALSE
341_08062012_DK19-2_scaffolds	472_10232012_DK19-0_scaffolds	DK	FALSE
341_02072008_DK19-0_scaffolds	472_10232012_DK19-0_scaffolds	DK	FALSE
341_09102008_DK19-0_scaffolds	472_10232012_DK19-0_scaffolds	DK	FALSE
341_01312007_DK19-0_scaffolds	472_10232012_DK19-0_scaffolds	DK	FALSE
341_03282012_DK19-0_scaffolds	472_10232012_DK19-0_scaffolds	DK	FALSE
341_05252010_DK19-0_scaffolds	472_10232012_DK19-0_scaffolds	DK	FALSE
341_05252010_DK19-4_scaffolds	472_10232012_DK19-0_scaffolds	DK	FALSE
341_07042007_DK19-0_scaffolds	472_10232012_DK19-0_scaffolds	DK	FALSE
341_08062012_DK19-0_scaffolds	472_10232012_DK19-0_scaffolds	DK	FALSE
341_08062012_DK19-1_scaffolds	472_10232012_DK19-0_scaffolds	DK	FALSE
455_11102008_DK19-0_scaffolds	472_10232012_DK19-0_scaffolds	DK	TRUE
470_07262007_DK19-0_scaffolds	472_10232012_DK19-0_scaffolds	DK	TRUE
341_07042007_DK19-1_scaffolds	472_10232012_DK19-0_scaffolds	DK	FALSE
341_02072008_DK19-1_scaffolds	472_10232012_DK19-0_scaffolds	DK	FALSE
341_05252010_DK19-5_scaffolds	472_10232012_DK19-0_scaffolds	DK	FALSE
341_07042006_DK19-0_scaffolds	472_11022012_DK19-0_scaffolds	DK	FALSE
341_07042007_DK19-0_scaffolds	472_11022012_DK19-0_scaffolds	DK	FALSE
341_09102008_DK19-2_scaffolds	472_11022012_DK19-0_scaffolds	DK	FALSE
341_02072008_DK19-0_scaffolds	472_11022012_DK19-0_scaffolds	DK	FALSE
341_03282012_DK19-2_scaffolds	472_11022012_DK19-0_scaffolds	DK	FALSE
455_12012009_DK19-0_scaffolds	472_11022012_DK19-0_scaffolds	DK	FALSE
341_08202007_DK19-0_scaffolds	472_11022012_DK19-0_scaffolds	DK	FALSE
341_05252010_DK19-1_scaffolds	472_11022012_DK19-0_scaffolds	DK	FALSE
341_08062012_DK19-2_scaffolds	472_11022012_DK19-0_scaffolds	DK	FALSE
341_09102008_DK19-0_scaffolds	472_11022012_DK19-0_scaffolds	DK	FALSE
470_07262007_DK19-0_scaffolds	472_11022012_DK19-0_scaffolds	DK	TRUE
341_01312007_DK19-0_scaffolds	472_11022012_DK19-0_scaffolds	DK	FALSE
341_02072008_DK19-1_scaffolds	472_11022012_DK19-0_scaffolds	DK	FALSE
341_10292009_DK19-0_scaffolds	472_11022012_DK19-0_scaffolds	DK	FALSE
341_08062012_DK19-0_scaffolds	472_11022012_DK19-0_scaffolds	DK	FALSE
341_11182010_DK19-0_scaffolds	472_11022012_DK19-0_scaffolds	DK	FALSE
341_09102008_DK19-1_scaffolds	472_11022012_DK19-0_scaffolds	DK	FALSE
341_05252010_DK19-2_scaffolds	472_11022012_DK19-0_scaffolds	DK	FALSE
341_03282012_DK19-0_scaffolds	472_11022012_DK19-0_scaffolds	DK	FALSE
341_05252010_DK19-0_scaffolds	472_11022012_DK19-0_scaffolds	DK	FALSE
341_08062012_DK19-1_scaffolds	472_11022012_DK19-0_scaffolds	DK	FALSE
341_05252010_DK19-3_scaffolds	472_11022012_DK19-0_scaffolds	DK	FALSE
341_03282012_DK19-1_scaffolds	472_11022012_DK19-0_scaffolds	DK	FALSE
341_02262009_DK19-0_scaffolds	472_11022012_DK19-0_scaffolds	DK	FALSE
455_12172007_DK19-0_scaffolds	472_11022012_DK19-0_scaffolds	DK	TRUE
455_11102008_DK19-0_scaffolds	472_11022012_DK19-0_scaffolds	DK	TRUE
341_07042007_DK19-1_scaffolds	472_11022012_DK19-0_scaffolds	DK	FALSE
341_05252010_DK19-4_scaffolds	472_11022012_DK19-0_scaffolds	DK	FALSE
341_05252010_DK19-5_scaffolds	472_11022012_DK19-0_scaffolds	DK	FALSE
455_12172007_DK19-0_scaffolds	472_11022012_DK19-1_scaffolds	DK	TRUE
341_08062012_DK19-2_scaffolds	472_11022012_DK19-1_scaffolds	DK	FALSE
341_05252010_DK19-3_scaffolds	472_11022012_DK19-1_scaffolds	DK	FALSE
455_11102008_DK19-0_scaffolds	472_11022012_DK19-1_scaffolds	DK	TRUE
341_02072008_DK19-1_scaffolds	472_11022012_DK19-1_scaffolds	DK	FALSE
341_03282012_DK19-1_scaffolds	472_11022012_DK19-1_scaffolds	DK	FALSE
341_11182010_DK19-0_scaffolds	472_11022012_DK19-1_scaffolds	DK	FALSE
341_05252010_DK19-0_scaffolds	472_11022012_DK19-1_scaffolds	DK	FALSE
341_03282012_DK19-0_scaffolds	472_11022012_DK19-1_scaffolds	DK	FALSE
341_08202007_DK19-0_scaffolds	472_11022012_DK19-1_scaffolds	DK	FALSE
341_05252010_DK19-4_scaffolds	472_11022012_DK19-1_scaffolds	DK	FALSE
341_05252010_DK19-1_scaffolds	472_11022012_DK19-1_scaffolds	DK	FALSE
470_07262007_DK19-0_scaffolds	472_11022012_DK19-1_scaffolds	DK	TRUE
341_02262009_DK19-0_scaffolds	472_11022012_DK19-1_scaffolds	DK	FALSE
341_07042006_DK19-0_scaffolds	472_11022012_DK19-1_scaffolds	DK	FALSE
341_05252010_DK19-5_scaffolds	472_11022012_DK19-1_scaffolds	DK	FALSE
341_10292009_DK19-0_scaffolds	472_11022012_DK19-1_scaffolds	DK	FALSE
341_07042007_DK19-0_scaffolds	472_11022012_DK19-1_scaffolds	DK	FALSE
341_09102008_DK19-1_scaffolds	472_11022012_DK19-1_scaffolds	DK	FALSE
341_09102008_DK19-2_scaffolds	472_11022012_DK19-1_scaffolds	DK	FALSE
341_07042007_DK19-1_scaffolds	472_11022012_DK19-1_scaffolds	DK	FALSE
341_09102008_DK19-0_scaffolds	472_11022012_DK19-1_scaffolds	DK	FALSE
455_12012009_DK19-0_scaffolds	472_11022012_DK19-1_scaffolds	DK	FALSE
341_08062012_DK19-0_scaffolds	472_11022012_DK19-1_scaffolds	DK	FALSE
341_02072008_DK19-0_scaffolds	472_11022012_DK19-1_scaffolds	DK	FALSE
341_05252010_DK19-2_scaffolds	472_11022012_DK19-1_scaffolds	DK	FALSE
341_01312007_DK19-0_scaffolds	472_11022012_DK19-1_scaffolds	DK	FALSE
341_03282012_DK19-2_scaffolds	472_11022012_DK19-1_scaffolds	DK	FALSE
341_08062012_DK19-1_scaffolds	472_11022012_DK19-1_scaffolds	DK	FALSE
341_09102008_DK19-0_scaffolds	472_11022012_DK19-2_scaffolds	DK	FALSE
341_03282012_DK19-2_scaffolds	472_11022012_DK19-2_scaffolds	DK	FALSE
341_08062012_DK19-0_scaffolds	472_11022012_DK19-2_scaffolds	DK	FALSE
341_05252010_DK19-3_scaffolds	472_11022012_DK19-2_scaffolds	DK	FALSE
341_08202007_DK19-0_scaffolds	472_11022012_DK19-2_scaffolds	DK	FALSE
341_07042007_DK19-1_scaffolds	472_11022012_DK19-2_scaffolds	DK	FALSE
341_05252010_DK19-1_scaffolds	472_11022012_DK19-2_scaffolds	DK	FALSE
341_08062012_DK19-1_scaffolds	472_11022012_DK19-2_scaffolds	DK	FALSE
341_01312007_DK19-0_scaffolds	472_11022012_DK19-2_scaffolds	DK	FALSE
341_05252010_DK19-0_scaffolds	472_11022012_DK19-2_scaffolds	DK	FALSE
341_03282012_DK19-0_scaffolds	472_11022012_DK19-2_scaffolds	DK	FALSE
341_07042007_DK19-0_scaffolds	472_11022012_DK19-2_scaffolds	DK	FALSE
341_09102008_DK19-2_scaffolds	472_11022012_DK19-2_scaffolds	DK	FALSE
341_02072008_DK19-0_scaffolds	472_11022012_DK19-2_scaffolds	DK	FALSE
455_12012009_DK19-0_scaffolds	472_11022012_DK19-2_scaffolds	DK	FALSE
341_08062012_DK19-2_scaffolds	472_11022012_DK19-2_scaffolds	DK	FALSE
341_10292009_DK19-0_scaffolds	472_11022012_DK19-2_scaffolds	DK	FALSE
341_07042006_DK19-0_scaffolds	472_11022012_DK19-2_scaffolds	DK	FALSE
341_05252010_DK19-4_scaffolds	472_11022012_DK19-2_scaffolds	DK	FALSE
341_02262009_DK19-0_scaffolds	472_11022012_DK19-2_scaffolds	DK	FALSE
341_03282012_DK19-1_scaffolds	472_11022012_DK19-2_scaffolds	DK	FALSE
341_02072008_DK19-1_scaffolds	472_11022012_DK19-2_scaffolds	DK	FALSE
470_07262007_DK19-0_scaffolds	472_11022012_DK19-2_scaffolds	DK	TRUE
341_05252010_DK19-2_scaffolds	472_11022012_DK19-2_scaffolds	DK	FALSE
341_09102008_DK19-1_scaffolds	472_11022012_DK19-2_scaffolds	DK	FALSE
455_12172007_DK19-0_scaffolds	472_11022012_DK19-2_scaffolds	DK	TRUE
455_11102008_DK19-0_scaffolds	472_11022012_DK19-2_scaffolds	DK	TRUE
341_05252010_DK19-5_scaffolds	472_11022012_DK19-2_scaffolds	DK	FALSE
341_11182010_DK19-0_scaffolds	472_11022012_DK19-2_scaffolds	DK	FALSE
341_05252010_DK19-1_scaffolds	472_12162009_DK19-0_scaffolds	DK	FALSE
341_07042007_DK19-0_scaffolds	472_12162009_DK19-0_scaffolds	DK	FALSE
341_07042006_DK19-0_scaffolds	472_12162009_DK19-0_scaffolds	DK	FALSE
341_03282012_DK19-2_scaffolds	472_12162009_DK19-0_scaffolds	DK	FALSE
341_08062012_DK19-1_scaffolds	472_12162009_DK19-0_scaffolds	DK	FALSE
455_11102008_DK19-0_scaffolds	472_12162009_DK19-0_scaffolds	DK	TRUE
341_02072008_DK19-1_scaffolds	472_12162009_DK19-0_scaffolds	DK	FALSE
341_11182010_DK19-0_scaffolds	472_12162009_DK19-0_scaffolds	DK	FALSE
341_08202007_DK19-0_scaffolds	472_12162009_DK19-0_scaffolds	DK	FALSE
341_09102008_DK19-2_scaffolds	472_12162009_DK19-0_scaffolds	DK	FALSE
341_05252010_DK19-5_scaffolds	472_12162009_DK19-0_scaffolds	DK	FALSE
341_10292009_DK19-0_scaffolds	472_12162009_DK19-0_scaffolds	DK	FALSE
341_05252010_DK19-3_scaffolds	472_12162009_DK19-0_scaffolds	DK	FALSE
470_07262007_DK19-0_scaffolds	472_12162009_DK19-0_scaffolds	DK	TRUE
341_03282012_DK19-1_scaffolds	472_12162009_DK19-0_scaffolds	DK	FALSE
341_08062012_DK19-0_scaffolds	472_12162009_DK19-0_scaffolds	DK	FALSE
341_03282012_DK19-0_scaffolds	472_12162009_DK19-0_scaffolds	DK	FALSE
341_02072008_DK19-0_scaffolds	472_12162009_DK19-0_scaffolds	DK	FALSE
455_12172007_DK19-0_scaffolds	472_12162009_DK19-0_scaffolds	DK	TRUE
341_05252010_DK19-4_scaffolds	472_12162009_DK19-0_scaffolds	DK	FALSE
455_12012009_DK19-0_scaffolds	472_12162009_DK19-0_scaffolds	DK	FALSE
341_05252010_DK19-2_scaffolds	472_12162009_DK19-0_scaffolds	DK	FALSE
341_09102008_DK19-0_scaffolds	472_12162009_DK19-0_scaffolds	DK	FALSE
341_08062012_DK19-2_scaffolds	472_12162009_DK19-0_scaffolds	DK	FALSE
341_02262009_DK19-0_scaffolds	472_12162009_DK19-0_scaffolds	DK	FALSE
341_05252010_DK19-0_scaffolds	472_12162009_DK19-0_scaffolds	DK	FALSE
341_01312007_DK19-0_scaffolds	472_12162009_DK19-0_scaffolds	DK	FALSE
341_09102008_DK19-1_scaffolds	472_12162009_DK19-0_scaffolds	DK	FALSE
341_07042007_DK19-1_scaffolds	472_12162009_DK19-0_scaffolds	DK	FALSE
341_11182010_DK19-0_scaffolds	472_12162009_DK19-1_scaffolds	DK	FALSE
341_07042007_DK19-1_scaffolds	472_12162009_DK19-1_scaffolds	DK	FALSE
341_07042007_DK19-0_scaffolds	472_12162009_DK19-1_scaffolds	DK	FALSE
455_12012009_DK19-0_scaffolds	472_12162009_DK19-1_scaffolds	DK	FALSE
341_02262009_DK19-0_scaffolds	472_12162009_DK19-1_scaffolds	DK	FALSE
341_07042006_DK19-0_scaffolds	472_12162009_DK19-1_scaffolds	DK	FALSE
341_03282012_DK19-1_scaffolds	472_12162009_DK19-1_scaffolds	DK	FALSE
341_05252010_DK19-5_scaffolds	472_12162009_DK19-1_scaffolds	DK	FALSE
341_08202007_DK19-0_scaffolds	472_12162009_DK19-1_scaffolds	DK	FALSE
341_08062012_DK19-2_scaffolds	472_12162009_DK19-1_scaffolds	DK	FALSE
455_12172007_DK19-0_scaffolds	472_12162009_DK19-1_scaffolds	DK	TRUE
341_05252010_DK19-1_scaffolds	472_12162009_DK19-1_scaffolds	DK	FALSE
341_08062012_DK19-0_scaffolds	472_12162009_DK19-1_scaffolds	DK	FALSE
341_09102008_DK19-0_scaffolds	472_12162009_DK19-1_scaffolds	DK	FALSE
341_03282012_DK19-2_scaffolds	472_12162009_DK19-1_scaffolds	DK	FALSE
470_07262007_DK19-0_scaffolds	472_12162009_DK19-1_scaffolds	DK	TRUE
341_05252010_DK19-0_scaffolds	472_12162009_DK19-1_scaffolds	DK	FALSE
341_01312007_DK19-0_scaffolds	472_12162009_DK19-1_scaffolds	DK	FALSE
341_05252010_DK19-4_scaffolds	472_12162009_DK19-1_scaffolds	DK	FALSE
341_02072008_DK19-1_scaffolds	472_12162009_DK19-1_scaffolds	DK	FALSE
341_10292009_DK19-0_scaffolds	472_12162009_DK19-1_scaffolds	DK	FALSE
341_03282012_DK19-0_scaffolds	472_12162009_DK19-1_scaffolds	DK	FALSE
341_05252010_DK19-2_scaffolds	472_12162009_DK19-1_scaffolds	DK	FALSE
341_09102008_DK19-1_scaffolds	472_12162009_DK19-1_scaffolds	DK	FALSE
341_08062012_DK19-1_scaffolds	472_12162009_DK19-1_scaffolds	DK	FALSE
341_05252010_DK19-3_scaffolds	472_12162009_DK19-1_scaffolds	DK	FALSE
341_02072008_DK19-0_scaffolds	472_12162009_DK19-1_scaffolds	DK	FALSE
455_11102008_DK19-0_scaffolds	472_12162009_DK19-1_scaffolds	DK	TRUE
341_09102008_DK19-2_scaffolds	472_12162009_DK19-1_scaffolds	DK	FALSE
473_01172012_DK40-1_scaffolds	476_07292005_DK40-0_scaffolds	DK	TRUE
473_01172012_DK40-0_scaffolds	476_07292005_DK40-0_scaffolds	DK	TRUE
398_03152011_DK36-1_scaffolds	477_02082010_DK36-0_scaffolds	DK	FALSE
398_09152010_DK36-2_scaffolds	477_02082010_DK36-0_scaffolds	DK	FALSE
398_09152010_DK36-1_scaffolds	477_02082010_DK36-0_scaffolds	DK	FALSE
398_10262009_DK36-0_scaffolds	477_02082010_DK36-0_scaffolds	DK	FALSE
398_12202010_DK36-0_scaffolds	477_02082010_DK36-0_scaffolds	DK	FALSE
398_11072012_DK36-1_scaffolds	477_02082010_DK36-0_scaffolds	DK	FALSE
398_11072012_DK36-0_scaffolds	477_02082010_DK36-0_scaffolds	DK	FALSE
398_03012010_DK36-0_scaffolds	477_02082010_DK36-0_scaffolds	DK	FALSE
398_09062011_DK36-0_scaffolds	477_02082010_DK36-0_scaffolds	DK	FALSE
467_12112012_DK36-0_scaffolds	477_02082010_DK36-0_scaffolds	DK	FALSE
398_11282011_DK36-1_scaffolds	477_02082010_DK36-0_scaffolds	DK	FALSE
398_03152011_DK36-0_scaffolds	477_02082010_DK36-0_scaffolds	DK	FALSE
398_07202010_DK36-0_scaffolds	477_02082010_DK36-0_scaffolds	DK	FALSE
398_09062011_DK36-1_scaffolds	477_02082010_DK36-0_scaffolds	DK	FALSE
467_10232012_DK36-0_scaffolds	477_02082010_DK36-0_scaffolds	DK	FALSE
467_09262011_DK36-0_scaffolds	477_02082010_DK36-0_scaffolds	DK	FALSE
398_04222009_DK36-0_scaffolds	477_02082010_DK36-0_scaffolds	DK	FALSE
398_10142010_DK36-0_scaffolds	477_02082010_DK36-0_scaffolds	DK	FALSE
398_09152010_DK36-0_scaffolds	477_02082010_DK36-0_scaffolds	DK	FALSE
467_07022012_DK36-0_scaffolds	477_02082010_DK36-0_scaffolds	DK	FALSE
398_11282011_DK36-0_scaffolds	477_02082010_DK36-0_scaffolds	DK	FALSE
421_10042010_DK06-1_scaffolds	477_03042009_DK06-0_scaffolds	DK	FALSE
421_02232009_DK06-0_scaffolds	477_03042009_DK06-0_scaffolds	DK	TRUE
421_03072007_DK06-0_scaffolds	477_03042009_DK06-0_scaffolds	DK	TRUE
421_11062012_DK06-0_scaffolds	477_03042009_DK06-0_scaffolds	DK	TRUE
421_09062006_DK06-1_scaffolds	477_03042009_DK06-0_scaffolds	DK	TRUE
421_05042010_DK06-1_scaffolds	477_03042009_DK06-0_scaffolds	DK	FALSE
421_09062006_DK06-0_scaffolds	477_03042009_DK06-0_scaffolds	DK	TRUE
421_10052009_DK06-0_scaffolds	477_03042009_DK06-0_scaffolds	DK	TRUE
421_06042008_DK06-0_scaffolds	477_03042009_DK06-0_scaffolds	DK	TRUE
421_10102007_DK06-0_scaffolds	477_03042009_DK06-0_scaffolds	DK	TRUE
421_10042010_DK06-0_scaffolds	477_03042009_DK06-0_scaffolds	DK	TRUE
421_11062012_DK06-2_scaffolds	477_03042009_DK06-0_scaffolds	DK	TRUE
421_05042010_DK06-0_scaffolds	477_03042009_DK06-0_scaffolds	DK	TRUE
421_11062012_DK06-1_scaffolds	477_03042009_DK06-0_scaffolds	DK	TRUE
398_07202010_DK36-0_scaffolds	477_03162010_DK36-0_scaffolds	DK	FALSE
398_10262009_DK36-0_scaffolds	477_03162010_DK36-0_scaffolds	DK	FALSE
398_09062011_DK36-1_scaffolds	477_03162010_DK36-0_scaffolds	DK	FALSE
467_10232012_DK36-0_scaffolds	477_03162010_DK36-0_scaffolds	DK	FALSE
467_09262011_DK36-0_scaffolds	477_03162010_DK36-0_scaffolds	DK	FALSE
467_12112012_DK36-0_scaffolds	477_03162010_DK36-0_scaffolds	DK	FALSE
398_09152010_DK36-0_scaffolds	477_03162010_DK36-0_scaffolds	DK	FALSE
398_03152011_DK36-1_scaffolds	477_03162010_DK36-0_scaffolds	DK	FALSE
398_10142010_DK36-0_scaffolds	477_03162010_DK36-0_scaffolds	DK	FALSE
398_03012010_DK36-0_scaffolds	477_03162010_DK36-0_scaffolds	DK	FALSE
398_03152011_DK36-0_scaffolds	477_03162010_DK36-0_scaffolds	DK	FALSE
467_07022012_DK36-0_scaffolds	477_03162010_DK36-0_scaffolds	DK	FALSE
398_04222009_DK36-0_scaffolds	477_03162010_DK36-0_scaffolds	DK	FALSE
398_12202010_DK36-0_scaffolds	477_03162010_DK36-0_scaffolds	DK	FALSE
398_09152010_DK36-1_scaffolds	477_03162010_DK36-0_scaffolds	DK	FALSE
398_09062011_DK36-0_scaffolds	477_03162010_DK36-0_scaffolds	DK	FALSE
398_11072012_DK36-0_scaffolds	477_03162010_DK36-0_scaffolds	DK	FALSE
398_11282011_DK36-0_scaffolds	477_03162010_DK36-0_scaffolds	DK	FALSE
398_11282011_DK36-1_scaffolds	477_03162010_DK36-0_scaffolds	DK	FALSE
398_09152010_DK36-2_scaffolds	477_03162010_DK36-0_scaffolds	DK	FALSE
398_11072012_DK36-1_scaffolds	477_03162010_DK36-0_scaffolds	DK	FALSE
398_12202010_DK36-0_scaffolds	477_03162010_DK36-1_scaffolds	DK	FALSE
398_11072012_DK36-0_scaffolds	477_03162010_DK36-1_scaffolds	DK	FALSE
398_04222009_DK36-0_scaffolds	477_03162010_DK36-1_scaffolds	DK	FALSE
467_07022012_DK36-0_scaffolds	477_03162010_DK36-1_scaffolds	DK	FALSE
398_03152011_DK36-0_scaffolds	477_03162010_DK36-1_scaffolds	DK	FALSE
398_03152011_DK36-1_scaffolds	477_03162010_DK36-1_scaffolds	DK	FALSE
398_07202010_DK36-0_scaffolds	477_03162010_DK36-1_scaffolds	DK	FALSE
467_09262011_DK36-0_scaffolds	477_03162010_DK36-1_scaffolds	DK	FALSE
398_11282011_DK36-0_scaffolds	477_03162010_DK36-1_scaffolds	DK	FALSE
398_10142010_DK36-0_scaffolds	477_03162010_DK36-1_scaffolds	DK	FALSE
398_09152010_DK36-0_scaffolds	477_03162010_DK36-1_scaffolds	DK	FALSE
398_10262009_DK36-0_scaffolds	477_03162010_DK36-1_scaffolds	DK	FALSE
467_10232012_DK36-0_scaffolds	477_03162010_DK36-1_scaffolds	DK	FALSE
398_09152010_DK36-2_scaffolds	477_03162010_DK36-1_scaffolds	DK	FALSE
467_12112012_DK36-0_scaffolds	477_03162010_DK36-1_scaffolds	DK	FALSE
398_03012010_DK36-0_scaffolds	477_03162010_DK36-1_scaffolds	DK	FALSE
398_09062011_DK36-0_scaffolds	477_03162010_DK36-1_scaffolds	DK	FALSE
398_09062011_DK36-1_scaffolds	477_03162010_DK36-1_scaffolds	DK	FALSE
398_11072012_DK36-1_scaffolds	477_03162010_DK36-1_scaffolds	DK	FALSE
398_11282011_DK36-1_scaffolds	477_03162010_DK36-1_scaffolds	DK	FALSE
398_09152010_DK36-1_scaffolds	477_03162010_DK36-1_scaffolds	DK	FALSE
398_11282011_DK36-0_scaffolds	477_03162010_DK36-2_scaffolds	DK	FALSE
398_11072012_DK36-1_scaffolds	477_03162010_DK36-2_scaffolds	DK	FALSE
398_11072012_DK36-0_scaffolds	477_03162010_DK36-2_scaffolds	DK	FALSE
398_10262009_DK36-0_scaffolds	477_03162010_DK36-2_scaffolds	DK	FALSE
398_12202010_DK36-0_scaffolds	477_03162010_DK36-2_scaffolds	DK	FALSE
398_07202010_DK36-0_scaffolds	477_03162010_DK36-2_scaffolds	DK	FALSE
398_09062011_DK36-0_scaffolds	477_03162010_DK36-2_scaffolds	DK	FALSE
398_09152010_DK36-1_scaffolds	477_03162010_DK36-2_scaffolds	DK	FALSE
467_10232012_DK36-0_scaffolds	477_03162010_DK36-2_scaffolds	DK	FALSE
398_09062011_DK36-1_scaffolds	477_03162010_DK36-2_scaffolds	DK	FALSE
467_07022012_DK36-0_scaffolds	477_03162010_DK36-2_scaffolds	DK	FALSE
467_12112012_DK36-0_scaffolds	477_03162010_DK36-2_scaffolds	DK	FALSE
398_03012010_DK36-0_scaffolds	477_03162010_DK36-2_scaffolds	DK	FALSE
398_10142010_DK36-0_scaffolds	477_03162010_DK36-2_scaffolds	DK	FALSE
398_09152010_DK36-0_scaffolds	477_03162010_DK36-2_scaffolds	DK	FALSE
398_09152010_DK36-2_scaffolds	477_03162010_DK36-2_scaffolds	DK	FALSE
398_03152011_DK36-0_scaffolds	477_03162010_DK36-2_scaffolds	DK	FALSE
398_04222009_DK36-0_scaffolds	477_03162010_DK36-2_scaffolds	DK	FALSE
398_11282011_DK36-1_scaffolds	477_03162010_DK36-2_scaffolds	DK	FALSE
467_09262011_DK36-0_scaffolds	477_03162010_DK36-2_scaffolds	DK	FALSE
398_03152011_DK36-1_scaffolds	477_03162010_DK36-2_scaffolds	DK	FALSE
398_09152010_DK36-1_scaffolds	477_03162010_DK36-3_scaffolds	DK	FALSE
398_03152011_DK36-0_scaffolds	477_03162010_DK36-3_scaffolds	DK	FALSE
398_12202010_DK36-0_scaffolds	477_03162010_DK36-3_scaffolds	DK	FALSE
467_10232012_DK36-0_scaffolds	477_03162010_DK36-3_scaffolds	DK	FALSE
398_10142010_DK36-0_scaffolds	477_03162010_DK36-3_scaffolds	DK	FALSE
467_07022012_DK36-0_scaffolds	477_03162010_DK36-3_scaffolds	DK	FALSE
398_09152010_DK36-2_scaffolds	477_03162010_DK36-3_scaffolds	DK	FALSE
398_03012010_DK36-0_scaffolds	477_03162010_DK36-3_scaffolds	DK	FALSE
467_09262011_DK36-0_scaffolds	477_03162010_DK36-3_scaffolds	DK	FALSE
398_11072012_DK36-0_scaffolds	477_03162010_DK36-3_scaffolds	DK	FALSE
398_09062011_DK36-1_scaffolds	477_03162010_DK36-3_scaffolds	DK	FALSE
398_07202010_DK36-0_scaffolds	477_03162010_DK36-3_scaffolds	DK	FALSE
398_10262009_DK36-0_scaffolds	477_03162010_DK36-3_scaffolds	DK	FALSE
398_11072012_DK36-1_scaffolds	477_03162010_DK36-3_scaffolds	DK	FALSE
398_03152011_DK36-1_scaffolds	477_03162010_DK36-3_scaffolds	DK	FALSE
398_11282011_DK36-0_scaffolds	477_03162010_DK36-3_scaffolds	DK	FALSE
398_09152010_DK36-0_scaffolds	477_03162010_DK36-3_scaffolds	DK	FALSE
398_04222009_DK36-0_scaffolds	477_03162010_DK36-3_scaffolds	DK	FALSE
398_11282011_DK36-1_scaffolds	477_03162010_DK36-3_scaffolds	DK	FALSE
467_12112012_DK36-0_scaffolds	477_03162010_DK36-3_scaffolds	DK	FALSE
398_09062011_DK36-0_scaffolds	477_03162010_DK36-3_scaffolds	DK	FALSE
467_09262011_DK36-0_scaffolds	477_03162010_DK36-4_scaffolds	DK	FALSE
398_11072012_DK36-1_scaffolds	477_03162010_DK36-4_scaffolds	DK	FALSE
398_03152011_DK36-0_scaffolds	477_03162010_DK36-4_scaffolds	DK	FALSE
398_11282011_DK36-0_scaffolds	477_03162010_DK36-4_scaffolds	DK	FALSE
398_03012010_DK36-0_scaffolds	477_03162010_DK36-4_scaffolds	DK	FALSE
398_12202010_DK36-0_scaffolds	477_03162010_DK36-4_scaffolds	DK	FALSE
398_09152010_DK36-0_scaffolds	477_03162010_DK36-4_scaffolds	DK	FALSE
398_10142010_DK36-0_scaffolds	477_03162010_DK36-4_scaffolds	DK	FALSE
398_09152010_DK36-2_scaffolds	477_03162010_DK36-4_scaffolds	DK	FALSE
398_04222009_DK36-0_scaffolds	477_03162010_DK36-4_scaffolds	DK	FALSE
398_11072012_DK36-0_scaffolds	477_03162010_DK36-4_scaffolds	DK	FALSE
398_11282011_DK36-1_scaffolds	477_03162010_DK36-4_scaffolds	DK	FALSE
467_12112012_DK36-0_scaffolds	477_03162010_DK36-4_scaffolds	DK	FALSE
398_09062011_DK36-1_scaffolds	477_03162010_DK36-4_scaffolds	DK	FALSE
398_10262009_DK36-0_scaffolds	477_03162010_DK36-4_scaffolds	DK	FALSE
398_09062011_DK36-0_scaffolds	477_03162010_DK36-4_scaffolds	DK	FALSE
398_07202010_DK36-0_scaffolds	477_03162010_DK36-4_scaffolds	DK	FALSE
398_09152010_DK36-1_scaffolds	477_03162010_DK36-4_scaffolds	DK	FALSE
398_03152011_DK36-1_scaffolds	477_03162010_DK36-4_scaffolds	DK	FALSE
467_07022012_DK36-0_scaffolds	477_03162010_DK36-4_scaffolds	DK	FALSE
467_10232012_DK36-0_scaffolds	477_03162010_DK36-4_scaffolds	DK	FALSE
398_12202010_DK36-0_scaffolds	477_04222008_DK36-0_scaffolds	DK	FALSE
398_04222009_DK36-0_scaffolds	477_04222008_DK36-0_scaffolds	DK	FALSE
398_11282011_DK36-1_scaffolds	477_04222008_DK36-0_scaffolds	DK	FALSE
398_10262009_DK36-0_scaffolds	477_04222008_DK36-0_scaffolds	DK	FALSE
398_11282011_DK36-0_scaffolds	477_04222008_DK36-0_scaffolds	DK	FALSE
398_07202010_DK36-0_scaffolds	477_04222008_DK36-0_scaffolds	DK	FALSE
398_09152010_DK36-2_scaffolds	477_04222008_DK36-0_scaffolds	DK	FALSE
398_11072012_DK36-0_scaffolds	477_04222008_DK36-0_scaffolds	DK	FALSE
467_09262011_DK36-0_scaffolds	477_04222008_DK36-0_scaffolds	DK	FALSE
467_12112012_DK36-0_scaffolds	477_04222008_DK36-0_scaffolds	DK	FALSE
398_03152011_DK36-1_scaffolds	477_04222008_DK36-0_scaffolds	DK	FALSE
398_11072012_DK36-1_scaffolds	477_04222008_DK36-0_scaffolds	DK	FALSE
398_03152011_DK36-0_scaffolds	477_04222008_DK36-0_scaffolds	DK	FALSE
398_09062011_DK36-1_scaffolds	477_04222008_DK36-0_scaffolds	DK	FALSE
398_09152010_DK36-1_scaffolds	477_04222008_DK36-0_scaffolds	DK	FALSE
467_10232012_DK36-0_scaffolds	477_04222008_DK36-0_scaffolds	DK	FALSE
398_09062011_DK36-0_scaffolds	477_04222008_DK36-0_scaffolds	DK	FALSE
467_07022012_DK36-0_scaffolds	477_04222008_DK36-0_scaffolds	DK	FALSE
398_03012010_DK36-0_scaffolds	477_04222008_DK36-0_scaffolds	DK	FALSE
398_09152010_DK36-0_scaffolds	477_04222008_DK36-0_scaffolds	DK	FALSE
398_10142010_DK36-0_scaffolds	477_04222008_DK36-0_scaffolds	DK	FALSE
398_11072012_DK36-1_scaffolds	477_06252007_DK36-0_scaffolds	DK	FALSE
398_11282011_DK36-1_scaffolds	477_06252007_DK36-0_scaffolds	DK	FALSE
398_09152010_DK36-1_scaffolds	477_06252007_DK36-0_scaffolds	DK	FALSE
467_09262011_DK36-0_scaffolds	477_06252007_DK36-0_scaffolds	DK	FALSE
398_03152011_DK36-0_scaffolds	477_06252007_DK36-0_scaffolds	DK	FALSE
398_04222009_DK36-0_scaffolds	477_06252007_DK36-0_scaffolds	DK	FALSE
467_12112012_DK36-0_scaffolds	477_06252007_DK36-0_scaffolds	DK	FALSE
467_07022012_DK36-0_scaffolds	477_06252007_DK36-0_scaffolds	DK	FALSE
398_11282011_DK36-0_scaffolds	477_06252007_DK36-0_scaffolds	DK	FALSE
398_11072012_DK36-0_scaffolds	477_06252007_DK36-0_scaffolds	DK	FALSE
467_10232012_DK36-0_scaffolds	477_06252007_DK36-0_scaffolds	DK	FALSE
398_10142010_DK36-0_scaffolds	477_06252007_DK36-0_scaffolds	DK	FALSE
398_09062011_DK36-0_scaffolds	477_06252007_DK36-0_scaffolds	DK	FALSE
398_07202010_DK36-0_scaffolds	477_06252007_DK36-0_scaffolds	DK	FALSE
398_03012010_DK36-0_scaffolds	477_06252007_DK36-0_scaffolds	DK	FALSE
398_09152010_DK36-0_scaffolds	477_06252007_DK36-0_scaffolds	DK	FALSE
398_09062011_DK36-1_scaffolds	477_06252007_DK36-0_scaffolds	DK	FALSE
398_10262009_DK36-0_scaffolds	477_06252007_DK36-0_scaffolds	DK	FALSE
398_03152011_DK36-1_scaffolds	477_06252007_DK36-0_scaffolds	DK	FALSE
398_12202010_DK36-0_scaffolds	477_06252007_DK36-0_scaffolds	DK	FALSE
398_09152010_DK36-2_scaffolds	477_06252007_DK36-0_scaffolds	DK	FALSE
398_07202010_DK36-0_scaffolds	477_06252007_DK36-1_scaffolds	DK	FALSE
467_10232012_DK36-0_scaffolds	477_06252007_DK36-1_scaffolds	DK	FALSE
398_09152010_DK36-2_scaffolds	477_06252007_DK36-1_scaffolds	DK	FALSE
398_04222009_DK36-0_scaffolds	477_06252007_DK36-1_scaffolds	DK	FALSE
398_09062011_DK36-0_scaffolds	477_06252007_DK36-1_scaffolds	DK	FALSE
398_11072012_DK36-1_scaffolds	477_06252007_DK36-1_scaffolds	DK	FALSE
398_12202010_DK36-0_scaffolds	477_06252007_DK36-1_scaffolds	DK	FALSE
467_07022012_DK36-0_scaffolds	477_06252007_DK36-1_scaffolds	DK	FALSE
398_09152010_DK36-1_scaffolds	477_06252007_DK36-1_scaffolds	DK	FALSE
398_10262009_DK36-0_scaffolds	477_06252007_DK36-1_scaffolds	DK	FALSE
398_03152011_DK36-1_scaffolds	477_06252007_DK36-1_scaffolds	DK	FALSE
467_09262011_DK36-0_scaffolds	477_06252007_DK36-1_scaffolds	DK	FALSE
398_03012010_DK36-0_scaffolds	477_06252007_DK36-1_scaffolds	DK	FALSE
467_12112012_DK36-0_scaffolds	477_06252007_DK36-1_scaffolds	DK	FALSE
398_03152011_DK36-0_scaffolds	477_06252007_DK36-1_scaffolds	DK	FALSE
398_09152010_DK36-0_scaffolds	477_06252007_DK36-1_scaffolds	DK	FALSE
398_10142010_DK36-0_scaffolds	477_06252007_DK36-1_scaffolds	DK	FALSE
398_11072012_DK36-0_scaffolds	477_06252007_DK36-1_scaffolds	DK	FALSE
398_11282011_DK36-0_scaffolds	477_06252007_DK36-1_scaffolds	DK	FALSE
398_11282011_DK36-1_scaffolds	477_06252007_DK36-1_scaffolds	DK	FALSE
398_09062011_DK36-1_scaffolds	477_06252007_DK36-1_scaffolds	DK	FALSE
398_03152011_DK36-1_scaffolds	477_07142009_DK36-0_scaffolds	DK	FALSE
398_12202010_DK36-0_scaffolds	477_07142009_DK36-0_scaffolds	DK	FALSE
398_09152010_DK36-0_scaffolds	477_07142009_DK36-0_scaffolds	DK	FALSE
398_09062011_DK36-0_scaffolds	477_07142009_DK36-0_scaffolds	DK	FALSE
398_11072012_DK36-0_scaffolds	477_07142009_DK36-0_scaffolds	DK	FALSE
398_11282011_DK36-0_scaffolds	477_07142009_DK36-0_scaffolds	DK	FALSE
467_12112012_DK36-0_scaffolds	477_07142009_DK36-0_scaffolds	DK	FALSE
398_09152010_DK36-2_scaffolds	477_07142009_DK36-0_scaffolds	DK	FALSE
467_10232012_DK36-0_scaffolds	477_07142009_DK36-0_scaffolds	DK	FALSE
398_03012010_DK36-0_scaffolds	477_07142009_DK36-0_scaffolds	DK	FALSE
398_07202010_DK36-0_scaffolds	477_07142009_DK36-0_scaffolds	DK	FALSE
467_07022012_DK36-0_scaffolds	477_07142009_DK36-0_scaffolds	DK	FALSE
398_03152011_DK36-0_scaffolds	477_07142009_DK36-0_scaffolds	DK	FALSE
398_09062011_DK36-1_scaffolds	477_07142009_DK36-0_scaffolds	DK	FALSE
398_09152010_DK36-1_scaffolds	477_07142009_DK36-0_scaffolds	DK	FALSE
398_10142010_DK36-0_scaffolds	477_07142009_DK36-0_scaffolds	DK	FALSE
398_11072012_DK36-1_scaffolds	477_07142009_DK36-0_scaffolds	DK	FALSE
398_04222009_DK36-0_scaffolds	477_07142009_DK36-0_scaffolds	DK	FALSE
398_11282011_DK36-1_scaffolds	477_07142009_DK36-0_scaffolds	DK	FALSE
398_10262009_DK36-0_scaffolds	477_07142009_DK36-0_scaffolds	DK	FALSE
467_09262011_DK36-0_scaffolds	477_07142009_DK36-0_scaffolds	DK	FALSE
398_11072012_DK36-0_scaffolds	477_11242008_DK36-0_scaffolds	DK	FALSE
398_12202010_DK36-0_scaffolds	477_11242008_DK36-0_scaffolds	DK	FALSE
398_09152010_DK36-2_scaffolds	477_11242008_DK36-0_scaffolds	DK	FALSE
467_09262011_DK36-0_scaffolds	477_11242008_DK36-0_scaffolds	DK	FALSE
398_07202010_DK36-0_scaffolds	477_11242008_DK36-0_scaffolds	DK	FALSE
398_09152010_DK36-1_scaffolds	477_11242008_DK36-0_scaffolds	DK	FALSE
398_04222009_DK36-0_scaffolds	477_11242008_DK36-0_scaffolds	DK	FALSE
398_09062011_DK36-1_scaffolds	477_11242008_DK36-0_scaffolds	DK	FALSE
398_11282011_DK36-0_scaffolds	477_11242008_DK36-0_scaffolds	DK	FALSE
467_12112012_DK36-0_scaffolds	477_11242008_DK36-0_scaffolds	DK	FALSE
398_11282011_DK36-1_scaffolds	477_11242008_DK36-0_scaffolds	DK	FALSE
398_09062011_DK36-0_scaffolds	477_11242008_DK36-0_scaffolds	DK	FALSE
467_07022012_DK36-0_scaffolds	477_11242008_DK36-0_scaffolds	DK	FALSE
398_10262009_DK36-0_scaffolds	477_11242008_DK36-0_scaffolds	DK	FALSE
398_11072012_DK36-1_scaffolds	477_11242008_DK36-0_scaffolds	DK	FALSE
398_10142010_DK36-0_scaffolds	477_11242008_DK36-0_scaffolds	DK	FALSE
467_10232012_DK36-0_scaffolds	477_11242008_DK36-0_scaffolds	DK	FALSE
398_09152010_DK36-0_scaffolds	477_11242008_DK36-0_scaffolds	DK	FALSE
398_03152011_DK36-0_scaffolds	477_11242008_DK36-0_scaffolds	DK	FALSE
398_03012010_DK36-0_scaffolds	477_11242008_DK36-0_scaffolds	DK	FALSE
398_03152011_DK36-1_scaffolds	477_11242008_DK36-0_scaffolds	DK	FALSE
398_11072012_DK36-0_scaffolds	477_11242008_DK36-1_scaffolds	DK	FALSE
467_09262011_DK36-0_scaffolds	477_11242008_DK36-1_scaffolds	DK	FALSE
398_07202010_DK36-0_scaffolds	477_11242008_DK36-1_scaffolds	DK	FALSE
398_11282011_DK36-0_scaffolds	477_11242008_DK36-1_scaffolds	DK	FALSE
398_12202010_DK36-0_scaffolds	477_11242008_DK36-1_scaffolds	DK	FALSE
398_11072012_DK36-1_scaffolds	477_11242008_DK36-1_scaffolds	DK	FALSE
398_09062011_DK36-0_scaffolds	477_11242008_DK36-1_scaffolds	DK	FALSE
398_09152010_DK36-1_scaffolds	477_11242008_DK36-1_scaffolds	DK	FALSE
398_03152011_DK36-0_scaffolds	477_11242008_DK36-1_scaffolds	DK	FALSE
398_03012010_DK36-0_scaffolds	477_11242008_DK36-1_scaffolds	DK	FALSE
398_10142010_DK36-0_scaffolds	477_11242008_DK36-1_scaffolds	DK	FALSE
398_09152010_DK36-2_scaffolds	477_11242008_DK36-1_scaffolds	DK	FALSE
467_07022012_DK36-0_scaffolds	477_11242008_DK36-1_scaffolds	DK	FALSE
398_09152010_DK36-0_scaffolds	477_11242008_DK36-1_scaffolds	DK	FALSE
467_10232012_DK36-0_scaffolds	477_11242008_DK36-1_scaffolds	DK	FALSE
467_12112012_DK36-0_scaffolds	477_11242008_DK36-1_scaffolds	DK	FALSE
398_03152011_DK36-1_scaffolds	477_11242008_DK36-1_scaffolds	DK	FALSE
398_10262009_DK36-0_scaffolds	477_11242008_DK36-1_scaffolds	DK	FALSE
398_11282011_DK36-1_scaffolds	477_11242008_DK36-1_scaffolds	DK	FALSE
398_04222009_DK36-0_scaffolds	477_11242008_DK36-1_scaffolds	DK	FALSE
398_09062011_DK36-1_scaffolds	477_11242008_DK36-1_scaffolds	DK	FALSE
473_10172012_DK08-0_scaffolds	488_01042011_DK08-0_scaffolds	DK	FALSE
473_05072012_DK08-0_scaffolds	488_01042011_DK08-0_scaffolds	DK	FALSE
473_08082011_DK08-0_scaffolds	488_01042011_DK08-0_scaffolds	DK	FALSE
473_10312011_DK08-0_scaffolds	488_01042011_DK08-0_scaffolds	DK	FALSE
473_05072012_DK08-0_scaffolds	488_03072012_DK08-0_scaffolds	DK	FALSE
473_10312011_DK08-0_scaffolds	488_03072012_DK08-0_scaffolds	DK	FALSE
473_08082011_DK08-0_scaffolds	488_03072012_DK08-0_scaffolds	DK	FALSE
473_10172012_DK08-0_scaffolds	488_03072012_DK08-0_scaffolds	DK	FALSE
473_05072012_DK08-0_scaffolds	488_05252011_DK08-0_scaffolds	DK	FALSE
473_10312011_DK08-0_scaffolds	488_05252011_DK08-0_scaffolds	DK	FALSE
473_10172012_DK08-0_scaffolds	488_05252011_DK08-0_scaffolds	DK	FALSE
473_08082011_DK08-0_scaffolds	488_05252011_DK08-0_scaffolds	DK	FALSE
473_05072012_DK08-0_scaffolds	488_07032012_DK08-0_scaffolds	DK	FALSE
473_10172012_DK08-0_scaffolds	488_07032012_DK08-0_scaffolds	DK	FALSE
473_08082011_DK08-0_scaffolds	488_07032012_DK08-0_scaffolds	DK	FALSE
473_10312011_DK08-0_scaffolds	488_07032012_DK08-0_scaffolds	DK	FALSE
473_05072012_DK08-0_scaffolds	488_09152010_DK08-0_scaffolds	DK	FALSE
473_10172012_DK08-0_scaffolds	488_09152010_DK08-0_scaffolds	DK	FALSE
473_10312011_DK08-0_scaffolds	488_09152010_DK08-0_scaffolds	DK	FALSE
473_08082011_DK08-0_scaffolds	488_09152010_DK08-0_scaffolds	DK	FALSE
473_10172012_DK08-0_scaffolds	488_10102011_DK08-0_scaffolds	DK	FALSE
473_08082011_DK08-0_scaffolds	488_10102011_DK08-0_scaffolds	DK	FALSE
473_10312011_DK08-0_scaffolds	488_10102011_DK08-0_scaffolds	DK	FALSE
473_05072012_DK08-0_scaffolds	488_10102011_DK08-0_scaffolds	DK	FALSE
473_05072012_DK08-0_scaffolds	488_10182010_DK08-0_scaffolds	DK	FALSE
473_10312011_DK08-0_scaffolds	488_10182010_DK08-0_scaffolds	DK	FALSE
473_10172012_DK08-0_scaffolds	488_10182010_DK08-0_scaffolds	DK	FALSE
473_08082011_DK08-0_scaffolds	488_10182010_DK08-0_scaffolds	DK	FALSE
473_10172012_DK08-0_scaffolds	488_11092010_DK08-0_scaffolds	DK	FALSE
473_05072012_DK08-0_scaffolds	488_11092010_DK08-0_scaffolds	DK	FALSE
473_08082011_DK08-0_scaffolds	488_11092010_DK08-0_scaffolds	DK	FALSE
473_10312011_DK08-0_scaffolds	488_11092010_DK08-0_scaffolds	DK	FALSE
473_10312011_DK08-0_scaffolds	488_11172010_DK08-0_scaffolds	DK	FALSE
473_08082011_DK08-0_scaffolds	488_11172010_DK08-0_scaffolds	DK	FALSE
473_10172012_DK08-0_scaffolds	488_11172010_DK08-0_scaffolds	DK	FALSE
473_05072012_DK08-0_scaffolds	488_11172010_DK08-0_scaffolds	DK	FALSE
473_10172012_DK08-0_scaffolds	488_11172010_DK08-1_scaffolds	DK	FALSE
473_05072012_DK08-0_scaffolds	488_11172010_DK08-1_scaffolds	DK	FALSE
473_08082011_DK08-0_scaffolds	488_11172010_DK08-1_scaffolds	DK	FALSE
473_10312011_DK08-0_scaffolds	488_11172010_DK08-1_scaffolds	DK	FALSE
467_08102006_DK30-0_scaffolds	496_05292007_DK30-0_scaffolds	DK	TRUE
421_11062012_DK06-0_scaffolds	499_03152006_DK06-0_scaffolds	DK	TRUE
421_10102007_DK06-0_scaffolds	499_03152006_DK06-0_scaffolds	DK	TRUE
421_03072007_DK06-0_scaffolds	499_03152006_DK06-0_scaffolds	DK	TRUE
421_02232009_DK06-0_scaffolds	499_03152006_DK06-0_scaffolds	DK	TRUE
421_11062012_DK06-2_scaffolds	499_03152006_DK06-0_scaffolds	DK	TRUE
421_10042010_DK06-0_scaffolds	499_03152006_DK06-0_scaffolds	DK	TRUE
421_09062006_DK06-1_scaffolds	499_03152006_DK06-0_scaffolds	DK	TRUE
421_06042008_DK06-0_scaffolds	499_03152006_DK06-0_scaffolds	DK	TRUE
421_10042010_DK06-1_scaffolds	499_03152006_DK06-0_scaffolds	DK	FALSE
421_10052009_DK06-0_scaffolds	499_03152006_DK06-0_scaffolds	DK	TRUE
477_03042009_DK06-0_scaffolds	499_03152006_DK06-0_scaffolds	DK	TRUE
421_11062012_DK06-1_scaffolds	499_03152006_DK06-0_scaffolds	DK	TRUE
421_05042010_DK06-1_scaffolds	499_03152006_DK06-0_scaffolds	DK	FALSE
421_09062006_DK06-0_scaffolds	499_03152006_DK06-0_scaffolds	DK	TRUE
421_05042010_DK06-0_scaffolds	499_03152006_DK06-0_scaffolds	DK	TRUE
421_06042008_DK06-0_scaffolds	499_03242006_DK06-0_scaffolds	DK	TRUE
421_10042010_DK06-1_scaffolds	499_03242006_DK06-0_scaffolds	DK	FALSE
421_09062006_DK06-0_scaffolds	499_03242006_DK06-0_scaffolds	DK	TRUE
421_10052009_DK06-0_scaffolds	499_03242006_DK06-0_scaffolds	DK	TRUE
421_03072007_DK06-0_scaffolds	499_03242006_DK06-0_scaffolds	DK	TRUE
421_11062012_DK06-1_scaffolds	499_03242006_DK06-0_scaffolds	DK	TRUE
477_03042009_DK06-0_scaffolds	499_03242006_DK06-0_scaffolds	DK	TRUE
421_05042010_DK06-0_scaffolds	499_03242006_DK06-0_scaffolds	DK	TRUE
421_09062006_DK06-1_scaffolds	499_03242006_DK06-0_scaffolds	DK	TRUE
421_11062012_DK06-2_scaffolds	499_03242006_DK06-0_scaffolds	DK	TRUE
421_10102007_DK06-0_scaffolds	499_03242006_DK06-0_scaffolds	DK	TRUE
421_11062012_DK06-0_scaffolds	499_03242006_DK06-0_scaffolds	DK	TRUE
421_10042010_DK06-0_scaffolds	499_03242006_DK06-0_scaffolds	DK	TRUE
421_02232009_DK06-0_scaffolds	499_03242006_DK06-0_scaffolds	DK	TRUE
421_05042010_DK06-1_scaffolds	499_03242006_DK06-0_scaffolds	DK	FALSE
421_05042010_DK06-0_scaffolds	499_03242006_DK06-1_scaffolds	DK	TRUE
421_09062006_DK06-1_scaffolds	499_03242006_DK06-1_scaffolds	DK	TRUE
421_10102007_DK06-0_scaffolds	499_03242006_DK06-1_scaffolds	DK	TRUE
421_09062006_DK06-0_scaffolds	499_03242006_DK06-1_scaffolds	DK	TRUE
421_02232009_DK06-0_scaffolds	499_03242006_DK06-1_scaffolds	DK	TRUE
421_03072007_DK06-0_scaffolds	499_03242006_DK06-1_scaffolds	DK	TRUE
421_10042010_DK06-0_scaffolds	499_03242006_DK06-1_scaffolds	DK	TRUE
421_11062012_DK06-0_scaffolds	499_03242006_DK06-1_scaffolds	DK	TRUE
421_11062012_DK06-2_scaffolds	499_03242006_DK06-1_scaffolds	DK	TRUE
421_10052009_DK06-0_scaffolds	499_03242006_DK06-1_scaffolds	DK	TRUE
421_11062012_DK06-1_scaffolds	499_03242006_DK06-1_scaffolds	DK	TRUE
421_06042008_DK06-0_scaffolds	499_03242006_DK06-1_scaffolds	DK	TRUE
421_10042010_DK06-1_scaffolds	499_03242006_DK06-1_scaffolds	DK	FALSE
421_05042010_DK06-1_scaffolds	499_03242006_DK06-1_scaffolds	DK	FALSE
477_03042009_DK06-0_scaffolds	499_03242006_DK06-1_scaffolds	DK	TRUE
421_03072007_DK06-0_scaffolds	499_10032006_DK06-0_scaffolds	DK	TRUE
421_05042010_DK06-0_scaffolds	499_10032006_DK06-0_scaffolds	DK	TRUE
477_03042009_DK06-0_scaffolds	499_10032006_DK06-0_scaffolds	DK	TRUE
421_10052009_DK06-0_scaffolds	499_10032006_DK06-0_scaffolds	DK	TRUE
421_11062012_DK06-0_scaffolds	499_10032006_DK06-0_scaffolds	DK	TRUE
421_09062006_DK06-0_scaffolds	499_10032006_DK06-0_scaffolds	DK	TRUE
421_10042010_DK06-0_scaffolds	499_10032006_DK06-0_scaffolds	DK	TRUE
421_11062012_DK06-2_scaffolds	499_10032006_DK06-0_scaffolds	DK	TRUE
421_10042010_DK06-1_scaffolds	499_10032006_DK06-0_scaffolds	DK	FALSE
421_05042010_DK06-1_scaffolds	499_10032006_DK06-0_scaffolds	DK	FALSE
421_10102007_DK06-0_scaffolds	499_10032006_DK06-0_scaffolds	DK	TRUE
421_02232009_DK06-0_scaffolds	499_10032006_DK06-0_scaffolds	DK	TRUE
421_06042008_DK06-0_scaffolds	499_10032006_DK06-0_scaffolds	DK	TRUE
421_11062012_DK06-1_scaffolds	499_10032006_DK06-0_scaffolds	DK	TRUE
421_09062006_DK06-1_scaffolds	499_10032006_DK06-0_scaffolds	DK	TRUE
392_11132012_DK26-0_scaffolds	499_11202012_DK26-0_scaffolds	DK	TRUE
392_12052012_DK26-0_scaffolds	499_11202012_DK26-0_scaffolds	DK	TRUE
392_05222012_DK26-0_scaffolds	499_11202012_DK26-0_scaffolds	DK	TRUE
392_11062012_DK26-0_scaffolds	499_11202012_DK26-0_scaffolds	DK	TRUE
392_11132012_DK26-1_scaffolds	499_11202012_DK26-0_scaffolds	DK	TRUE
392_12052012_DK26-1_scaffolds	499_11202012_DK26-0_scaffolds	DK	TRUE
392_07032012_DK26-0_scaffolds	499_11202012_DK26-0_scaffolds	DK	TRUE
392_04242012_DK26-0_scaffolds	499_11202012_DK26-0_scaffolds	DK	TRUE
392_08292012_DK26-0_scaffolds	499_11202012_DK26-0_scaffolds	DK	TRUE
392_11132012_DK26-1_scaffolds	499_12072012_DK26-0_scaffolds	DK	TRUE
392_11132012_DK26-0_scaffolds	499_12072012_DK26-0_scaffolds	DK	TRUE
392_04242012_DK26-0_scaffolds	499_12072012_DK26-0_scaffolds	DK	TRUE
392_07032012_DK26-0_scaffolds	499_12072012_DK26-0_scaffolds	DK	TRUE
392_11062012_DK26-0_scaffolds	499_12072012_DK26-0_scaffolds	DK	TRUE
392_05222012_DK26-0_scaffolds	499_12072012_DK26-0_scaffolds	DK	TRUE
392_08292012_DK26-0_scaffolds	499_12072012_DK26-0_scaffolds	DK	TRUE
392_12052012_DK26-1_scaffolds	499_12072012_DK26-0_scaffolds	DK	TRUE
392_12052012_DK26-0_scaffolds	499_12072012_DK26-0_scaffolds	DK	TRUE
392_11132012_DK26-0_scaffolds	499_12072012_DK26-1_scaffolds	DK	TRUE
392_12052012_DK26-0_scaffolds	499_12072012_DK26-1_scaffolds	DK	TRUE
392_12052012_DK26-1_scaffolds	499_12072012_DK26-1_scaffolds	DK	TRUE
392_08292012_DK26-0_scaffolds	499_12072012_DK26-1_scaffolds	DK	TRUE
392_11132012_DK26-1_scaffolds	499_12072012_DK26-1_scaffolds	DK	TRUE
392_05222012_DK26-0_scaffolds	499_12072012_DK26-1_scaffolds	DK	TRUE
392_07032012_DK26-0_scaffolds	499_12072012_DK26-1_scaffolds	DK	TRUE
392_11062012_DK26-0_scaffolds	499_12072012_DK26-1_scaffolds	DK	TRUE
392_04242012_DK26-0_scaffolds	499_12072012_DK26-1_scaffolds	DK	TRUE
392_11132012_DK26-1_scaffolds	499_12072012_DK26-2_scaffolds	DK	TRUE
392_12052012_DK26-0_scaffolds	499_12072012_DK26-2_scaffolds	DK	TRUE
392_11132012_DK26-0_scaffolds	499_12072012_DK26-2_scaffolds	DK	TRUE
392_07032012_DK26-0_scaffolds	499_12072012_DK26-2_scaffolds	DK	TRUE
392_12052012_DK26-1_scaffolds	499_12072012_DK26-2_scaffolds	DK	TRUE
392_08292012_DK26-0_scaffolds	499_12072012_DK26-2_scaffolds	DK	TRUE
392_05222012_DK26-0_scaffolds	499_12072012_DK26-2_scaffolds	DK	TRUE
392_11062012_DK26-0_scaffolds	499_12072012_DK26-2_scaffolds	DK	TRUE
392_04242012_DK26-0_scaffolds	499_12072012_DK26-2_scaffolds	DK	TRUE
236_09032010_DK15-0_scaffolds	519_01062009_DK15-0_scaffolds	DK	TRUE
236_02242011_DK15-2_scaffolds	519_01062009_DK15-0_scaffolds	DK	TRUE
236_08292006_DK15-0_scaffolds	519_01062009_DK15-0_scaffolds	DK	TRUE
236_01302007_DK15-0_scaffolds	519_01062009_DK15-0_scaffolds	DK	TRUE
236_01302007_DK15-0_scaffolds	519_01062009_DK15-1_scaffolds	DK	TRUE
236_09032010_DK15-0_scaffolds	519_01062009_DK15-1_scaffolds	DK	TRUE
236_08292006_DK15-0_scaffolds	519_01062009_DK15-1_scaffolds	DK	TRUE
236_02242011_DK15-2_scaffolds	519_01062009_DK15-1_scaffolds	DK	TRUE
236_08292006_DK15-0_scaffolds	519_01092011_DK15-0_scaffolds	DK	TRUE
236_01302007_DK15-0_scaffolds	519_01092011_DK15-0_scaffolds	DK	TRUE
236_02242011_DK15-2_scaffolds	519_01092011_DK15-0_scaffolds	DK	TRUE
236_09032010_DK15-0_scaffolds	519_01092011_DK15-0_scaffolds	DK	TRUE
236_09032010_DK15-0_scaffolds	519_01092011_DK15-1_scaffolds	DK	TRUE
236_01302007_DK15-0_scaffolds	519_01092011_DK15-1_scaffolds	DK	TRUE
236_02242011_DK15-2_scaffolds	519_01092011_DK15-1_scaffolds	DK	TRUE
236_08292006_DK15-0_scaffolds	519_01092011_DK15-1_scaffolds	DK	TRUE
236_09032010_DK15-0_scaffolds	519_01182012_DK15-0_scaffolds	DK	TRUE
236_02242011_DK15-2_scaffolds	519_01182012_DK15-0_scaffolds	DK	TRUE
236_01302007_DK15-0_scaffolds	519_01182012_DK15-0_scaffolds	DK	TRUE
236_08292006_DK15-0_scaffolds	519_01182012_DK15-0_scaffolds	DK	TRUE
236_08292006_DK15-0_scaffolds	519_01182012_DK15-1_scaffolds	DK	TRUE
236_01302007_DK15-0_scaffolds	519_01182012_DK15-1_scaffolds	DK	TRUE
236_09032010_DK15-0_scaffolds	519_01182012_DK15-1_scaffolds	DK	TRUE
236_02242011_DK15-2_scaffolds	519_01182012_DK15-1_scaffolds	DK	TRUE
236_08292006_DK15-0_scaffolds	519_01182012_DK15-2_scaffolds	DK	TRUE
236_09032010_DK15-0_scaffolds	519_01182012_DK15-2_scaffolds	DK	TRUE
236_02242011_DK15-2_scaffolds	519_01182012_DK15-2_scaffolds	DK	TRUE
236_01302007_DK15-0_scaffolds	519_01182012_DK15-2_scaffolds	DK	TRUE
236_08292006_DK15-0_scaffolds	519_03292011_DK15-0_scaffolds	DK	TRUE
236_09032010_DK15-0_scaffolds	519_03292011_DK15-0_scaffolds	DK	TRUE
236_01302007_DK15-0_scaffolds	519_03292011_DK15-0_scaffolds	DK	TRUE
236_02242011_DK15-2_scaffolds	519_03292011_DK15-0_scaffolds	DK	TRUE
236_08292006_DK15-0_scaffolds	519_03292011_DK15-1_scaffolds	DK	TRUE
236_02242011_DK15-2_scaffolds	519_03292011_DK15-1_scaffolds	DK	TRUE
236_01302007_DK15-0_scaffolds	519_03292011_DK15-1_scaffolds	DK	TRUE
236_09032010_DK15-0_scaffolds	519_03292011_DK15-1_scaffolds	DK	TRUE
236_01302007_DK15-0_scaffolds	519_03292011_DK15-2_scaffolds	DK	TRUE
236_09032010_DK15-0_scaffolds	519_03292011_DK15-2_scaffolds	DK	TRUE
236_02242011_DK15-2_scaffolds	519_03292011_DK15-2_scaffolds	DK	TRUE
236_08292006_DK15-0_scaffolds	519_03292011_DK15-2_scaffolds	DK	TRUE
236_08292006_DK15-0_scaffolds	519_04122012_DK15-0_scaffolds	DK	TRUE
236_01302007_DK15-0_scaffolds	519_04122012_DK15-0_scaffolds	DK	TRUE
236_02242011_DK15-2_scaffolds	519_04122012_DK15-0_scaffolds	DK	TRUE
236_09032010_DK15-0_scaffolds	519_04122012_DK15-0_scaffolds	DK	TRUE
236_09032010_DK15-0_scaffolds	519_04192013_DK15-0_scaffolds	DK	TRUE
236_08292006_DK15-0_scaffolds	519_04192013_DK15-0_scaffolds	DK	TRUE
236_02242011_DK15-2_scaffolds	519_04192013_DK15-0_scaffolds	DK	TRUE
236_01302007_DK15-0_scaffolds	519_04192013_DK15-0_scaffolds	DK	TRUE
236_08292006_DK15-0_scaffolds	519_04192013_DK15-1_scaffolds	DK	TRUE
236_01302007_DK15-0_scaffolds	519_04192013_DK15-1_scaffolds	DK	TRUE
236_09032010_DK15-0_scaffolds	519_04192013_DK15-1_scaffolds	DK	TRUE
236_02242011_DK15-2_scaffolds	519_04192013_DK15-1_scaffolds	DK	TRUE
236_09032010_DK15-0_scaffolds	519_06282012_DK15-0_scaffolds	DK	TRUE
236_02242011_DK15-2_scaffolds	519_06282012_DK15-0_scaffolds	DK	TRUE
236_01302007_DK15-0_scaffolds	519_06282012_DK15-0_scaffolds	DK	TRUE
236_08292006_DK15-0_scaffolds	519_06282012_DK15-0_scaffolds	DK	TRUE
236_01302007_DK15-0_scaffolds	519_06282012_DK15-1_scaffolds	DK	TRUE
236_08292006_DK15-0_scaffolds	519_06282012_DK15-1_scaffolds	DK	TRUE
236_02242011_DK15-2_scaffolds	519_06282012_DK15-1_scaffolds	DK	TRUE
236_09032010_DK15-0_scaffolds	519_06282012_DK15-1_scaffolds	DK	TRUE
236_08292006_DK15-0_scaffolds	519_07162008_DK15-0_scaffolds	DK	TRUE
236_02242011_DK15-2_scaffolds	519_07162008_DK15-0_scaffolds	DK	TRUE
236_01302007_DK15-0_scaffolds	519_07162008_DK15-0_scaffolds	DK	TRUE
236_09032010_DK15-0_scaffolds	519_07162008_DK15-0_scaffolds	DK	TRUE
236_09032010_DK15-0_scaffolds	519_10242012_DK15-0_scaffolds	DK	FALSE
236_02242011_DK15-2_scaffolds	519_10242012_DK15-0_scaffolds	DK	FALSE
236_08292006_DK15-0_scaffolds	519_10242012_DK15-0_scaffolds	DK	FALSE
236_01302007_DK15-0_scaffolds	519_10242012_DK15-0_scaffolds	DK	FALSE
236_09032010_DK15-0_scaffolds	519_10242012_DK15-1_scaffolds	DK	TRUE
236_02242011_DK15-2_scaffolds	519_10242012_DK15-1_scaffolds	DK	TRUE
236_01302007_DK15-0_scaffolds	519_10242012_DK15-1_scaffolds	DK	TRUE
236_08292006_DK15-0_scaffolds	519_10242012_DK15-1_scaffolds	DK	TRUE
236_09032010_DK15-0_scaffolds	519_12212010_DK15-0_scaffolds	DK	TRUE
236_02242011_DK15-2_scaffolds	519_12212010_DK15-0_scaffolds	DK	TRUE
236_08292006_DK15-0_scaffolds	519_12212010_DK15-0_scaffolds	DK	TRUE
236_01302007_DK15-0_scaffolds	519_12212010_DK15-0_scaffolds	DK	TRUE
392_11132012_DK26-0_scaffolds	526_08152011_DK26-0_scaffolds	DK	TRUE
499_12072012_DK26-1_scaffolds	526_08152011_DK26-0_scaffolds	DK	TRUE
499_11202012_DK26-0_scaffolds	526_08152011_DK26-0_scaffolds	DK	TRUE
392_11062012_DK26-0_scaffolds	526_08152011_DK26-0_scaffolds	DK	TRUE
499_12072012_DK26-2_scaffolds	526_08152011_DK26-0_scaffolds	DK	TRUE
392_05222012_DK26-0_scaffolds	526_08152011_DK26-0_scaffolds	DK	TRUE
499_12072012_DK26-0_scaffolds	526_08152011_DK26-0_scaffolds	DK	TRUE
392_08292012_DK26-0_scaffolds	526_08152011_DK26-0_scaffolds	DK	TRUE
392_12052012_DK26-1_scaffolds	526_08152011_DK26-0_scaffolds	DK	TRUE
392_12052012_DK26-0_scaffolds	526_08152011_DK26-0_scaffolds	DK	TRUE
392_07032012_DK26-0_scaffolds	526_08152011_DK26-0_scaffolds	DK	TRUE
392_04242012_DK26-0_scaffolds	526_08152011_DK26-0_scaffolds	DK	TRUE
392_11132012_DK26-1_scaffolds	526_08152011_DK26-0_scaffolds	DK	TRUE
414_04172013_DK12-0_scaffolds	526_11132008_DK12-0_scaffolds	DK	TRUE
414_10292007_DK12-0_scaffolds	526_11132008_DK12-0_scaffolds	DK	TRUE
414_11292012_DK12-0_scaffolds	526_11132008_DK12-0_scaffolds	DK	TRUE
414_03312008_DK12-0_scaffolds	526_11132008_DK12-0_scaffolds	DK	TRUE
414_10282010_DK12-3_scaffolds	526_11132008_DK12-0_scaffolds	DK	TRUE
414_09222008_DK12-0_scaffolds	526_11132008_DK12-0_scaffolds	DK	TRUE
414_10282010_DK12-2_scaffolds	526_11132008_DK12-0_scaffolds	DK	TRUE
414_07052010_DK12-0_scaffolds	526_11132008_DK12-0_scaffolds	DK	TRUE
414_10282010_DK12-1_scaffolds	526_11132008_DK12-0_scaffolds	DK	TRUE
414_05142007_DK12-0_scaffolds	526_11132008_DK12-0_scaffolds	DK	TRUE
414_10282010_DK12-0_scaffolds	526_11132008_DK12-0_scaffolds	DK	TRUE
414_01222010_DK12-0_scaffolds	526_11132008_DK12-0_scaffolds	DK	TRUE
414_03312008_DK12-1_scaffolds	526_11132008_DK12-0_scaffolds	DK	TRUE
414_04202009_DK12-0_scaffolds	526_11132008_DK12-0_scaffolds	DK	TRUE
414_03312008_DK12-2_scaffolds	526_11132008_DK12-0_scaffolds	DK	TRUE
414_04042006_DK12-0_scaffolds	526_11132008_DK12-0_scaffolds	DK	TRUE
414_10112010_DK12-0_scaffolds	526_11132008_DK12-0_scaffolds	DK	TRUE
414_04142008_DK12-0_scaffolds	526_11132008_DK12-0_scaffolds	DK	TRUE
414_04202009_DK12-1_scaffolds	526_11132008_DK12-0_scaffolds	DK	TRUE
414_06122012_DK12-0_scaffolds	526_11132008_DK12-0_scaffolds	DK	TRUE
414_10292007_DK12-0_scaffolds	526_11132008_DK12-1_scaffolds	DK	TRUE
414_03312008_DK12-0_scaffolds	526_11132008_DK12-1_scaffolds	DK	TRUE
414_07052010_DK12-0_scaffolds	526_11132008_DK12-1_scaffolds	DK	TRUE
414_04172013_DK12-0_scaffolds	526_11132008_DK12-1_scaffolds	DK	TRUE
414_04202009_DK12-0_scaffolds	526_11132008_DK12-1_scaffolds	DK	TRUE
414_06122012_DK12-0_scaffolds	526_11132008_DK12-1_scaffolds	DK	TRUE
414_04042006_DK12-0_scaffolds	526_11132008_DK12-1_scaffolds	DK	TRUE
414_10282010_DK12-2_scaffolds	526_11132008_DK12-1_scaffolds	DK	TRUE
414_11292012_DK12-0_scaffolds	526_11132008_DK12-1_scaffolds	DK	TRUE
414_01222010_DK12-0_scaffolds	526_11132008_DK12-1_scaffolds	DK	TRUE
414_09222008_DK12-0_scaffolds	526_11132008_DK12-1_scaffolds	DK	TRUE
414_10282010_DK12-1_scaffolds	526_11132008_DK12-1_scaffolds	DK	TRUE
414_10282010_DK12-3_scaffolds	526_11132008_DK12-1_scaffolds	DK	TRUE
414_04142008_DK12-0_scaffolds	526_11132008_DK12-1_scaffolds	DK	TRUE
414_05142007_DK12-0_scaffolds	526_11132008_DK12-1_scaffolds	DK	TRUE
414_10112010_DK12-0_scaffolds	526_11132008_DK12-1_scaffolds	DK	TRUE
414_04202009_DK12-1_scaffolds	526_11132008_DK12-1_scaffolds	DK	TRUE
414_03312008_DK12-1_scaffolds	526_11132008_DK12-1_scaffolds	DK	TRUE
414_03312008_DK12-2_scaffolds	526_11132008_DK12-1_scaffolds	DK	TRUE
414_10282010_DK12-0_scaffolds	526_11132008_DK12-1_scaffolds	DK	TRUE
414_04202009_DK12-0_scaffolds	526_11192008_DK12-0_scaffolds	DK	TRUE
414_11292012_DK12-0_scaffolds	526_11192008_DK12-0_scaffolds	DK	TRUE
414_04202009_DK12-1_scaffolds	526_11192008_DK12-0_scaffolds	DK	TRUE
414_07052010_DK12-0_scaffolds	526_11192008_DK12-0_scaffolds	DK	TRUE
414_09222008_DK12-0_scaffolds	526_11192008_DK12-0_scaffolds	DK	TRUE
414_04042006_DK12-0_scaffolds	526_11192008_DK12-0_scaffolds	DK	TRUE
414_10282010_DK12-0_scaffolds	526_11192008_DK12-0_scaffolds	DK	TRUE
414_05142007_DK12-0_scaffolds	526_11192008_DK12-0_scaffolds	DK	TRUE
414_06122012_DK12-0_scaffolds	526_11192008_DK12-0_scaffolds	DK	TRUE
414_04172013_DK12-0_scaffolds	526_11192008_DK12-0_scaffolds	DK	TRUE
414_10112010_DK12-0_scaffolds	526_11192008_DK12-0_scaffolds	DK	TRUE
414_03312008_DK12-2_scaffolds	526_11192008_DK12-0_scaffolds	DK	TRUE
414_10292007_DK12-0_scaffolds	526_11192008_DK12-0_scaffolds	DK	TRUE
414_10282010_DK12-3_scaffolds	526_11192008_DK12-0_scaffolds	DK	TRUE
414_04142008_DK12-0_scaffolds	526_11192008_DK12-0_scaffolds	DK	TRUE
414_10282010_DK12-1_scaffolds	526_11192008_DK12-0_scaffolds	DK	TRUE
414_03312008_DK12-0_scaffolds	526_11192008_DK12-0_scaffolds	DK	TRUE
414_10282010_DK12-2_scaffolds	526_11192008_DK12-0_scaffolds	DK	TRUE
414_01222010_DK12-0_scaffolds	526_11192008_DK12-0_scaffolds	DK	TRUE
414_03312008_DK12-1_scaffolds	526_11192008_DK12-0_scaffolds	DK	TRUE
499_03152006_DK06-0_scaffolds	544_01192011_DK06-0_scaffolds	DK	FALSE
421_05042010_DK06-1_scaffolds	544_01192011_DK06-0_scaffolds	DK	FALSE
499_03242006_DK06-1_scaffolds	544_01192011_DK06-0_scaffolds	DK	FALSE
421_03072007_DK06-0_scaffolds	544_01192011_DK06-0_scaffolds	DK	FALSE
421_11062012_DK06-1_scaffolds	544_01192011_DK06-0_scaffolds	DK	FALSE
421_02232009_DK06-0_scaffolds	544_01192011_DK06-0_scaffolds	DK	FALSE
421_09062006_DK06-0_scaffolds	544_01192011_DK06-0_scaffolds	DK	FALSE
499_03242006_DK06-0_scaffolds	544_01192011_DK06-0_scaffolds	DK	FALSE
421_10042010_DK06-1_scaffolds	544_01192011_DK06-0_scaffolds	DK	FALSE
421_05042010_DK06-0_scaffolds	544_01192011_DK06-0_scaffolds	DK	FALSE
421_11062012_DK06-2_scaffolds	544_01192011_DK06-0_scaffolds	DK	FALSE
421_10042010_DK06-0_scaffolds	544_01192011_DK06-0_scaffolds	DK	FALSE
421_10052009_DK06-0_scaffolds	544_01192011_DK06-0_scaffolds	DK	FALSE
499_10032006_DK06-0_scaffolds	544_01192011_DK06-0_scaffolds	DK	FALSE
421_11062012_DK06-0_scaffolds	544_01192011_DK06-0_scaffolds	DK	FALSE
477_03042009_DK06-0_scaffolds	544_01192011_DK06-0_scaffolds	DK	FALSE
421_10102007_DK06-0_scaffolds	544_01192011_DK06-0_scaffolds	DK	FALSE
421_09062006_DK06-1_scaffolds	544_01192011_DK06-0_scaffolds	DK	FALSE
421_06042008_DK06-0_scaffolds	544_01192011_DK06-0_scaffolds	DK	FALSE
421_05042010_DK06-0_scaffolds	544_01252012_DK06-0_scaffolds	DK	FALSE
421_09062006_DK06-1_scaffolds	544_01252012_DK06-0_scaffolds	DK	FALSE
421_10052009_DK06-0_scaffolds	544_01252012_DK06-0_scaffolds	DK	FALSE
499_03242006_DK06-1_scaffolds	544_01252012_DK06-0_scaffolds	DK	FALSE
421_10102007_DK06-0_scaffolds	544_01252012_DK06-0_scaffolds	DK	FALSE
499_03152006_DK06-0_scaffolds	544_01252012_DK06-0_scaffolds	DK	FALSE
421_02232009_DK06-0_scaffolds	544_01252012_DK06-0_scaffolds	DK	FALSE
421_05042010_DK06-1_scaffolds	544_01252012_DK06-0_scaffolds	DK	FALSE
421_09062006_DK06-0_scaffolds	544_01252012_DK06-0_scaffolds	DK	FALSE
421_11062012_DK06-2_scaffolds	544_01252012_DK06-0_scaffolds	DK	FALSE
499_03242006_DK06-0_scaffolds	544_01252012_DK06-0_scaffolds	DK	FALSE
499_10032006_DK06-0_scaffolds	544_01252012_DK06-0_scaffolds	DK	FALSE
421_10042010_DK06-0_scaffolds	544_01252012_DK06-0_scaffolds	DK	FALSE
421_11062012_DK06-1_scaffolds	544_01252012_DK06-0_scaffolds	DK	FALSE
421_06042008_DK06-0_scaffolds	544_01252012_DK06-0_scaffolds	DK	FALSE
421_03072007_DK06-0_scaffolds	544_01252012_DK06-0_scaffolds	DK	FALSE
421_11062012_DK06-0_scaffolds	544_01252012_DK06-0_scaffolds	DK	FALSE
421_10042010_DK06-1_scaffolds	544_01252012_DK06-0_scaffolds	DK	FALSE
477_03042009_DK06-0_scaffolds	544_01252012_DK06-0_scaffolds	DK	FALSE
421_06042008_DK06-0_scaffolds	544_03162011_DK06-0_scaffolds	DK	FALSE
421_10042010_DK06-0_scaffolds	544_03162011_DK06-0_scaffolds	DK	FALSE
499_03242006_DK06-1_scaffolds	544_03162011_DK06-0_scaffolds	DK	FALSE
499_03152006_DK06-0_scaffolds	544_03162011_DK06-0_scaffolds	DK	FALSE
421_05042010_DK06-1_scaffolds	544_03162011_DK06-0_scaffolds	DK	FALSE
421_11062012_DK06-1_scaffolds	544_03162011_DK06-0_scaffolds	DK	FALSE
421_05042010_DK06-0_scaffolds	544_03162011_DK06-0_scaffolds	DK	FALSE
421_03072007_DK06-0_scaffolds	544_03162011_DK06-0_scaffolds	DK	FALSE
499_10032006_DK06-0_scaffolds	544_03162011_DK06-0_scaffolds	DK	FALSE
421_11062012_DK06-2_scaffolds	544_03162011_DK06-0_scaffolds	DK	FALSE
421_09062006_DK06-0_scaffolds	544_03162011_DK06-0_scaffolds	DK	FALSE
421_10052009_DK06-0_scaffolds	544_03162011_DK06-0_scaffolds	DK	FALSE
477_03042009_DK06-0_scaffolds	544_03162011_DK06-0_scaffolds	DK	FALSE
421_02232009_DK06-0_scaffolds	544_03162011_DK06-0_scaffolds	DK	FALSE
421_10102007_DK06-0_scaffolds	544_03162011_DK06-0_scaffolds	DK	FALSE
499_03242006_DK06-0_scaffolds	544_03162011_DK06-0_scaffolds	DK	FALSE
421_11062012_DK06-0_scaffolds	544_03162011_DK06-0_scaffolds	DK	FALSE
421_10042010_DK06-1_scaffolds	544_03162011_DK06-0_scaffolds	DK	FALSE
421_09062006_DK06-1_scaffolds	544_03162011_DK06-0_scaffolds	DK	FALSE
421_06042008_DK06-0_scaffolds	544_05222013_DK06-0_scaffolds	DK	FALSE
499_03242006_DK06-0_scaffolds	544_05222013_DK06-0_scaffolds	DK	FALSE
421_05042010_DK06-1_scaffolds	544_05222013_DK06-0_scaffolds	DK	FALSE
421_11062012_DK06-2_scaffolds	544_05222013_DK06-0_scaffolds	DK	FALSE
499_03242006_DK06-1_scaffolds	544_05222013_DK06-0_scaffolds	DK	FALSE
421_03072007_DK06-0_scaffolds	544_05222013_DK06-0_scaffolds	DK	FALSE
421_10052009_DK06-0_scaffolds	544_05222013_DK06-0_scaffolds	DK	FALSE
421_10042010_DK06-0_scaffolds	544_05222013_DK06-0_scaffolds	DK	FALSE
421_05042010_DK06-0_scaffolds	544_05222013_DK06-0_scaffolds	DK	FALSE
421_10102007_DK06-0_scaffolds	544_05222013_DK06-0_scaffolds	DK	FALSE
421_10042010_DK06-1_scaffolds	544_05222013_DK06-0_scaffolds	DK	FALSE
421_11062012_DK06-1_scaffolds	544_05222013_DK06-0_scaffolds	DK	FALSE
499_10032006_DK06-0_scaffolds	544_05222013_DK06-0_scaffolds	DK	FALSE
477_03042009_DK06-0_scaffolds	544_05222013_DK06-0_scaffolds	DK	FALSE
421_02232009_DK06-0_scaffolds	544_05222013_DK06-0_scaffolds	DK	FALSE
421_09062006_DK06-1_scaffolds	544_05222013_DK06-0_scaffolds	DK	FALSE
499_03152006_DK06-0_scaffolds	544_05222013_DK06-0_scaffolds	DK	FALSE
421_09062006_DK06-0_scaffolds	544_05222013_DK06-0_scaffolds	DK	FALSE
[truncated: 229 more rows]

## Sheet: fig_5B
sample	rep	area	clinical	pilA	pf
[truncated: 44 more rows]

[truncated: 1 more sheets: fig_S2]
